# Supplementary material for: Poly[diaqua(μ2-oxalato-κ4 O 1,O 2:O 1′,O 2′)(μ2-pyrazine-2-carboxyl­ato-κ3 N 1,O:O′)cerium(III)]
Source: Acta Crystallogr Sect E Struct Rep Online. 2008 Sep 20;64(Pt 10):m1282–3. doi: 10.1107/S1600536808029164 (PMC2959293; doi:10.1107/S1600536808029164)
Supplement: Supplementary file 1 [file e-64-m1282-sup1.cif]

##############################################################################
###                                                                        ###
###        Electronic paper (Acta Crystallographica Section E)             ###
###                                                                        ###
##############################################################################
#                                                                            #
# This CIF contains the data in a paper accepted for publication in Acta     #
# Crystallographica Section E. It conforms to the requirements of Notes      #
# for Authors for Section E, and has been peer reviewed under the auspices   #
# of the IUCr Commission on Journals.                                        #
#                                                                            #
# Full details of the Crystallographic Information File format               #
# are given in the paper "The Crystallographic Information File (CIF):       #
# a New Standard Archive File for Crystallography" by S. R. Hall, F. H.      #
# Allen and I. D. Brown [Acta Cryst. (1991), A47, 655-685].                  #
#                                                                            #
# The current version of the core CIF dictionary is obtainable from          #
# ftp://ftp.iucr.org/pub/cif_core.dic. The current version number is 2.4.    #
#                                                                            #
# Software is freely available for graphical display of the structure(s) in  #
# this CIF.  For information consult the CIF home page http://www.iucr.org/  #
# cif/home.html                                                              #
#                                                                            #
# This file may be used for bona fide research purposes within the           #
# scientific community so long as proper attribution is given to the journal # 
# article from which it was obtained.                                        #
#                                                                            #
##############################################################################
                                             
data_global
_audit_creation_method     'from SHELXL-97'
_journal_date_recd_electronic     2008-08-20
_journal_date_accepted     2008-09-11
_journal_name_full     'Acta Crystallographica, Section E'
_journal_year     2008
_journal_volume     64
_journal_issue     10
_journal_page_first     m1282
_journal_page_last     m1283
_journal_paper_category     QM
_journal_coeditor_code     LH2687
_publ_contact_author_name     'Chongchen Wang'
_publ_contact_author_address
;
School of Environment and Energy Engineering
Beijing University of Civil Engineering and Architecture
100044 Beijing
People's Republic of China
;
_publ_contact_author_email     chongchenwang@126.com
_publ_contact_author_fax     '086-10-68322123'
_publ_contact_author_phone     '086-10-68322123'
_publ_section_title
;\
Poly[diaqua(\m~2~-oxalato-\
\k^4^<i>O</i>^1^,<i>O</i>^2^:<i>O</i>^1'^,<i>O</i>^2'^)(\m~2~-pyrazine-\
2-carboxylato-\k^3^<i>N</i>^1^,<i>O</i>:<i>O</i>')cerium(III)]
;
loop_
    _publ_author_name
    _publ_author_address
    'Yuanlan Wang'
;
Research Institute of Applied Chemistry
Central South University of Forestry and Technology
412006 Zhuzhou
Hunan
People's Republic of China
;
    'Chongchen Wang'
;
School of Environmental and Energy Engineering
Beijing University of Civil Engineering and Architecture
100044 Beijing
People's Republic of China
;
data_I
_audit_creation_method     SHELXL97
_chemical_name_systematic
;
Poly[diaqua(\m~2~-oxalato-
\k^4^<i>O</i>^1^,<i>O</i>^2^:<i>O</i>^1'^,<i>O</i>^2'^)(\m~2~-pyrazine-
2-carboxylato-\k^3^<i>N</i>^1^,<i>O</i>:<i>O</i>')cerium(III)]
;
_chemical_name_common     ' '
_chemical_formula_moiety     'C7 H7 Ce N2 O8'
_chemical_formula_sum     'C7 H7 Ce N2 O8'
_chemical_formula_iupac     '[Ce (C5 H3 N2 O2) (C2 O4) (H2 O)2]'
_chemical_formula_weight     387.27
_chemical_melting_point     ?
_symmetry_cell_setting     triclinic
_symmetry_space_group_name_H-M     'P -1'
_symmetry_space_group_name_Hall     '-P 1'
loop_
    _symmetry_equiv_pos_as_xyz
    'x, y, z'
    '-x, -y, -z'
_cell_length_a     8.0298(7)
_cell_length_b     8.7161(9)
_cell_length_c     8.8201(9)
_cell_angle_alpha     115.514(2)
_cell_angle_beta     101.7470(10)
_cell_angle_gamma     95.9990(10)
_cell_volume     532.38(9)
_cell_formula_units_Z     2
_cell_measurement_reflns_used     2791
_cell_measurement_theta_min     2.653
_cell_measurement_theta_max     28.465
_cell_measurement_temperature     298(2)
_exptl_crystal_description     block
_exptl_crystal_colour     colourless
_exptl_crystal_size_max     0.24
_exptl_crystal_size_mid     0.15
_exptl_crystal_size_min     0.10
_exptl_crystal_density_diffrn     2.416
_exptl_crystal_density_meas     ?
_exptl_crystal_density_method     'not measured'
_exptl_crystal_F_000     370
_exptl_absorpt_coefficient_mu     4.314
_exptl_absorpt_correction_type     multi-scan
_exptl_absorpt_process_details     '(SADABS; Sheldrick, 1996)'
_exptl_absorpt_correction_T_min     0.4241
_exptl_absorpt_correction_T_max     0.6722
_exptl_special_details
;
;
_diffrn_ambient_temperature     298(2)
_diffrn_radiation_type     MoK\a
_diffrn_radiation_wavelength     0.71073
_diffrn_radiation_source     'fine-focus sealed tube'
_diffrn_radiation_monochromator     graphite
_diffrn_measurement_device_type     'Bruker SMART CCD area-detector'
_diffrn_measurement_method     '\f and \w scans'
_diffrn_detector_area_resol_mean     ?
_diffrn_reflns_number     2790
_diffrn_reflns_av_R_equivalents     0.0134
_diffrn_reflns_av_sigmaI/netI     0.0253
_diffrn_reflns_theta_min     2.65
_diffrn_reflns_theta_max     25.00
_diffrn_reflns_theta_full     25.00
_diffrn_measured_fraction_theta_max     0.986
_diffrn_measured_fraction_theta_full     0.986
_diffrn_reflns_limit_h_min     -6
_diffrn_reflns_limit_h_max     9
_diffrn_reflns_limit_k_min     -10
_diffrn_reflns_limit_k_max     10
_diffrn_reflns_limit_l_min     -10
_diffrn_reflns_limit_l_max     8
_diffrn_standards_number     ?
_diffrn_standards_interval_count     ?
_diffrn_standards_interval_time     ?
_diffrn_standards_decay_%     ?
_refine_special_details
;
Refinement of <i>F</i>^2^ against ALL reflections. The weighted <i>R</i>-factor
<i>wR</i> and goodness of fit <i>S</i> are based on <i>F</i>^2^, conventional
<i>R</i>-factors <i>R</i> are based on <i>F</i>, with <i>F</i> set to zero for
negative <i>F</i>^2^. The threshold expression of <i>F</i>^2^ >
\s(<i>F</i>^2^) is used only for calculating <i>R</i>-factors(gt) <i>etc</i>.
and is not relevant to the choice of reflections for refinement.
<i>R</i>-factors based on <i>F</i>^2^ are statistically about twice as large
as those based on <i>F</i>, and <i>R</i>- factors based on ALL data will be
even larger.
;
_reflns_number_total     1858
_reflns_number_gt     1760
_reflns_threshold_expression     I>2\s(I)
_refine_ls_structure_factor_coef     Fsqd
_refine_ls_matrix_type     full
_refine_ls_R_factor_all     0.0204
_refine_ls_R_factor_gt     0.0190
_refine_ls_wR_factor_gt     0.0482
_refine_ls_wR_factor_ref     0.0492
_refine_ls_goodness_of_fit_ref     1.090
_refine_ls_restrained_S_all     1.090
_refine_ls_number_reflns     1858
_refine_ls_number_parameters     163
_refine_ls_number_restraints     0
_refine_ls_hydrogen_treatment     constr
_refine_ls_weighting_scheme     calc
_refine_ls_weighting_details
       'calc w = 1/[\s^2^(Fo^2^)+(0.0274P)^2^+0.3347P] where P=(Fo^2^+2Fc^2^)/3'
_atom_sites_solution_hydrogens     geom
_atom_sites_solution_primary     direct
_atom_sites_solution_secondary     difmap
_refine_ls_shift/su_max     0.002
_refine_ls_shift/su_mean     0.000
_refine_diff_density_max     0.684
_refine_diff_density_min     -0.945
_refine_ls_extinction_method     none
_refine_ls_extinction_coef     ?
loop_
    _atom_type_symbol
    _atom_type_description
    _atom_type_scat_dispersion_real
    _atom_type_scat_dispersion_imag
    _atom_type_scat_source
    'C' 'C' 0.0033 0.0016
                         'International Tables Vol C Tables 4.2.6.8 and 6.1.1.4'
    'H' 'H' 0.0000 0.0000
                         'International Tables Vol C Tables 4.2.6.8 and 6.1.1.4'
    'N' 'N' 0.0061 0.0033
                         'International Tables Vol C Tables 4.2.6.8 and 6.1.1.4'
    'O' 'O' 0.0106 0.0060
                         'International Tables Vol C Tables 4.2.6.8 and 6.1.1.4'
    'Ce' 'Ce' -0.2486 2.6331
                         'International Tables Vol C Tables 4.2.6.8 and 6.1.1.4'
_computing_data_collection     'SMART (Bruker, 1996)'
_computing_cell_refinement     'SAINT (Bruker, 1996)'
_computing_data_reduction     'SAINT (Bruker, 1996'
_computing_structure_solution     'SHELXS97 (Sheldrick, 2008)'
_computing_structure_refinement     'SHELXL97 (Sheldrick, 2008)'
_computing_molecular_graphics     'SHELXTL (Sheldrick, 2008)'
_computing_publication_material     'SHELXTL (Sheldrick, 2008)'
loop_
    _atom_site_type_symbol
    _atom_site_label
    _atom_site_fract_x
    _atom_site_fract_y
    _atom_site_fract_z
    _atom_site_U_iso_or_equiv
    _atom_site_adp_type
    _atom_site_calc_flag
    _atom_site_refinement_flags
    _atom_site_occupancy
    _atom_site_disorder_assembly
    _atom_site_disorder_group
    Ce Ce1 0.33921(2) 0.58558(2) 1.32325(2) 0.01398(8) Uani d . 1 . .
    N N1 0.1921(4) 0.7628(4) 1.5966(4) 0.0211(6) Uani d . 1 . .
    N N2 0.1556(4) 1.0173(4) 1.9097(4) 0.0265(7) Uani d . 1 . .
    O O1 0.3927(3) 0.5389(3) 1.5971(3) 0.0193(5) Uani d . 1 . .
    O O2 0.4946(3) 0.6763(4) 1.8853(3) 0.0287(6) Uani d . 1 . .
    O O3 0.5575(3) 0.8498(3) 1.5730(3) 0.0214(5) Uani d . 1 . .
    O O4 0.6890(3) 1.1263(3) 1.6700(3) 0.0224(5) Uani d . 1 . .
    O O5 0.2132(3) 0.4771(4) 0.9986(3) 0.0257(6) Uani d . 1 . .
    O O6 -0.0157(3) 0.4293(4) 0.7792(3) 0.0257(6) Uani d . 1 . .
    O O7 0.5757(3) 0.6984(3) 1.2121(3) 0.0251(6) Uani d . 1 . .
    H H7A 0.6535 0.6401 1.1878 0.030 Uiso d R 1 . .
    H H7B 0.5255 0.7040 1.1205 0.030 Uiso d R 1 . .
    O O8 0.2021(3) 0.2812(3) 1.2493(3) 0.0228(5) Uani d . 1 . .
    H H8A 0.1736 0.2001 1.1447 0.027 Uiso d R 1 . .
    H H8B 0.2566 0.2414 1.3126 0.027 Uiso d R 1 . .
    C C1 0.3960(4) 0.6567(4) 1.7474(5) 0.0186(7) Uani d . 1 . .
    C C2 0.2763(4) 0.7791(4) 1.7518(5) 0.0194(7) Uani d . 1 . .
    C C3 0.2585(5) 0.9048(5) 1.9071(5) 0.0258(8) Uani d . 1 . .
    H H3 0.3192 0.9114 2.0122 0.031 Uiso calc R 1 . .
    C C4 0.0669(5) 0.9965(5) 1.7544(5) 0.0273(8) Uani d . 1 . .
    H H4 -0.0092 1.0689 1.7502 0.033 Uiso calc R 1 . .
    C C5 0.0845(5) 0.8704(5) 1.5992(5) 0.0264(8) Uani d . 1 . .
    H H5 0.0197 0.8603 1.4939 0.032 Uiso calc R 1 . .
    C C6 0.5713(4) 0.9932(4) 1.5705(4) 0.0159(7) Uani d . 1 . .
    C C7 0.0567(4) 0.4734(4) 0.9350(4) 0.0187(7) Uani d . 1 . .
loop_
    _atom_site_aniso_label
    _atom_site_aniso_U_11
    _atom_site_aniso_U_22
    _atom_site_aniso_U_33
    _atom_site_aniso_U_12
    _atom_site_aniso_U_13
    _atom_site_aniso_U_23
    Ce1 0.01536(12) 0.01406(12) 0.01362(12) 0.00340(8) 0.00329(8) 0.00769(9)
    N1 0.0232(16) 0.0251(16) 0.0198(16) 0.0104(13) 0.0082(12) 0.0127(13)
    N2 0.0270(17) 0.0240(16) 0.0273(18) 0.0080(13) 0.0117(14) 0.0084(14)
    O1 0.0259(13) 0.0191(12) 0.0190(13) 0.0111(10) 0.0106(10) 0.0108(10)
    O2 0.0305(15) 0.0407(16) 0.0213(14) 0.0144(12) 0.0069(11) 0.0185(12)
    O3 0.0258(13) 0.0179(12) 0.0206(13) 0.0034(10) 0.0015(10) 0.0115(10)
    O4 0.0215(13) 0.0180(12) 0.0264(14) 0.0034(10) 0.0006(11) 0.0120(11)
    O5 0.0162(13) 0.0410(16) 0.0198(13) 0.0090(11) 0.0044(10) 0.0138(12)
    O6 0.0200(13) 0.0389(15) 0.0165(13) 0.0077(11) 0.0033(10) 0.0118(12)
    O7 0.0266(14) 0.0329(15) 0.0230(14) 0.0106(11) 0.0128(11) 0.0157(12)
    O8 0.0283(14) 0.0169(12) 0.0202(13) 0.0021(10) 0.0042(11) 0.0077(11)
    C1 0.0210(18) 0.0223(18) 0.0204(19) 0.0057(14) 0.0096(14) 0.0151(15)
    C2 0.0201(18) 0.0201(17) 0.0225(18) 0.0069(14) 0.0087(14) 0.0120(15)
    C3 0.026(2) 0.028(2) 0.0213(19) 0.0070(16) 0.0066(15) 0.0098(16)
    C4 0.030(2) 0.027(2) 0.032(2) 0.0126(16) 0.0133(17) 0.0166(17)
    C5 0.030(2) 0.032(2) 0.026(2) 0.0148(17) 0.0102(16) 0.0180(17)
    C6 0.0176(17) 0.0146(17) 0.0178(17) 0.0049(13) 0.0068(14) 0.0085(14)
    C7 0.0201(18) 0.0203(18) 0.0183(18) 0.0038(14) 0.0060(15) 0.0109(15)
_geom_special_details
;
All e.s.d.'s (except the e.s.d. in the dihedral angle between two l.s. planes)
are estimated using the full covariance matrix. The cell e.s.d.'s are taken
into account individually in the estimation of e.s.d.'s in distances, angles
and torsion angles; correlations between e.s.d.'s in cell parameters are only
used when they are defined by crystal symmetry. An approximate (isotropic)
treatment of cell e.s.d.'s is used for estimating e.s.d.'s involving l.s.
planes.
;
loop_
    _geom_bond_atom_site_label_1
    _geom_bond_atom_site_label_2
    _geom_bond_site_symmetry_2
    _geom_bond_distance
    _geom_bond_publ_flag
    Ce1 O8 . 2.506(2) y
    Ce1 O4 2_678 2.521(2) y
    Ce1 O5 . 2.530(2) y
    Ce1 O3 . 2.538(2) y
    Ce1 O6 2_567 2.540(2) y
    Ce1 O1 . 2.578(2) y
    Ce1 O7 . 2.595(3) y
    Ce1 O1 2_668 2.614(2) y
    Ce1 N1 . 2.815(3) y
    Ce1 O2 2_668 2.897(3) y
    N1 C5 . 1.337(5) ?
    N1 C2 . 1.337(5) ?
    N2 C4 . 1.333(5) ?
    N2 C3 . 1.343(5) ?
    O1 C1 . 1.273(4) ?
    O1 Ce1 2_668 2.614(2) ?
    O2 C1 . 1.240(4) ?
    O2 Ce1 2_668 2.897(3) ?
    O3 C6 . 1.254(4) ?
    O4 C6 . 1.251(4) ?
    O4 Ce1 2_678 2.521(2) ?
    O5 C7 . 1.259(4) ?
    O6 C7 . 1.244(4) ?
    O6 Ce1 2_567 2.540(2) ?
    O7 H7A . 0.8500 ?
    O7 H7B . 0.8500 ?
    O8 H8A . 0.8500 ?
    O8 H8B . 0.8500 ?
    C1 C2 . 1.502(5) ?
    C2 C3 . 1.384(5) ?
    C3 H3 . 0.9300 ?
    C4 C5 . 1.385(5) ?
    C4 H4 . 0.9300 ?
    C5 H5 . 0.9300 ?
    C6 C6 2_678 1.564(6) ?
    C7 C7 2_567 1.554(7) ?
loop_
    _geom_angle_atom_site_label_1
    _geom_angle_atom_site_label_2
    _geom_angle_atom_site_label_3
    _geom_angle_site_symmetry_1
    _geom_angle_site_symmetry_3
    _geom_angle
    _geom_angle_publ_flag
    O8 Ce1 O4 . 2_678 149.92(8) n
    O8 Ce1 O5 . . 82.87(9) n
    O4 Ce1 O5 2_678 . 81.64(8) n
    O8 Ce1 O3 . . 139.44(8) n
    O4 Ce1 O3 2_678 . 64.55(7) n
    O5 Ce1 O3 . . 136.12(8) n
    O8 Ce1 O6 . 2_567 76.91(9) n
    O4 Ce1 O6 2_678 2_567 73.14(8) n
    O5 Ce1 O6 . 2_567 63.80(8) n
    O3 Ce1 O6 . 2_567 124.88(8) n
    O8 Ce1 O1 . . 68.68(8) n
    O4 Ce1 O1 2_678 . 123.57(8) n
    O5 Ce1 O1 . . 151.55(9) n
    O3 Ce1 O1 . . 71.80(8) n
    O6 Ce1 O1 2_567 . 107.92(8) n
    O8 Ce1 O7 . . 130.61(8) ?
    O4 Ce1 O7 2_678 . 67.79(8) ?
    O5 Ce1 O7 . . 72.58(8) ?
    O3 Ce1 O7 . . 69.25(8) ?
    O6 Ce1 O7 2_567 . 124.39(8) ?
    O1 Ce1 O7 . . 126.31(8) ?
    O8 Ce1 O1 . 2_668 77.10(8) ?
    O4 Ce1 O1 2_678 2_668 132.90(8) ?
    O5 Ce1 O1 . 2_668 114.25(8) ?
    O3 Ce1 O1 . 2_668 75.86(7) ?
    O6 Ce1 O1 2_567 2_668 153.96(9) ?
    O1 Ce1 O1 . 2_668 60.35(9) ?
    O7 Ce1 O1 . 2_668 75.23(8) ?
    O8 Ce1 N1 . . 97.71(9) ?
    O4 Ce1 N1 2_678 . 72.66(9) ?
    O5 Ce1 N1 . . 128.42(8) ?
    O3 Ce1 N1 . . 68.56(9) ?
    O6 Ce1 N1 2_567 . 66.20(8) ?
    O1 Ce1 N1 . . 58.85(8) ?
    O7 Ce1 N1 . . 131.17(9) ?
    O1 Ce1 N1 2_668 . 116.07(8) ?
    O8 Ce1 O2 . 2_668 66.33(8) ?
    O4 Ce1 O2 2_678 2_668 129.05(8) ?
    O5 Ce1 O2 . 2_668 67.54(8) ?
    O3 Ce1 O2 . 2_668 112.59(8) ?
    O6 Ce1 O2 2_567 2_668 121.33(8) ?
    O1 Ce1 O2 . 2_668 99.44(7) ?
    O7 Ce1 O2 . 2_668 64.80(8) ?
    O1 Ce1 O2 2_668 2_668 46.97(7) ?
    N1 Ce1 O2 . 2_668 157.52(8) ?
    C5 N1 C2 . . 116.2(3) ?
    C5 N1 Ce1 . . 126.2(2) ?
    C2 N1 Ce1 . . 114.7(2) ?
    C4 N2 C3 . . 116.2(3) ?
    C1 O1 Ce1 . . 122.9(2) ?
    C1 O1 Ce1 . 2_668 100.9(2) ?
    Ce1 O1 Ce1 . 2_668 119.65(9) ?
    C1 O2 Ce1 . 2_668 88.3(2) ?
    C6 O3 Ce1 . . 119.4(2) ?
    C6 O4 Ce1 . 2_678 120.1(2) ?
    C7 O5 Ce1 . . 121.5(2) ?
    C7 O6 Ce1 . 2_567 121.0(2) ?
    Ce1 O7 H7A . . 117.4 ?
    Ce1 O7 H7B . . 108.6 ?
    H7A O7 H7B . . 107.4 ?
    Ce1 O8 H8A . . 120.9 ?
    Ce1 O8 H8B . . 114.4 ?
    H8A O8 H8B . . 106.6 ?
    O2 C1 O1 . . 123.3(3) ?
    O2 C1 C2 . . 120.1(3) ?
    O1 C1 C2 . . 116.6(3) ?
    N1 C2 C3 . . 122.0(3) ?
    N1 C2 C1 . . 115.8(3) ?
    C3 C2 C1 . . 122.2(3) ?
    N2 C3 C2 . . 121.6(4) ?
    N2 C3 H3 . . 119.2 ?
    C2 C3 H3 . . 119.2 ?
    N2 C4 C5 . . 122.1(3) ?
    N2 C4 H4 . . 119.0 ?
    C5 C4 H4 . . 119.0 ?
    N1 C5 C4 . . 121.8(3) ?
    N1 C5 H5 . . 119.1 ?
    C4 C5 H5 . . 119.1 ?
    O4 C6 O3 . . 126.0(3) ?
    O4 C6 C6 . 2_678 117.0(3) ?
    O3 C6 C6 . 2_678 117.0(4) ?
    O6 C7 O5 . . 126.5(3) ?
    O6 C7 C7 . 2_567 117.4(4) ?
    O5 C7 C7 . 2_567 116.1(4) ?
loop_
    _geom_torsion_atom_site_label_1
    _geom_torsion_atom_site_label_2
    _geom_torsion_atom_site_label_3
    _geom_torsion_atom_site_label_4
    _geom_torsion_site_symmetry_1
    _geom_torsion_site_symmetry_2
    _geom_torsion_site_symmetry_3
    _geom_torsion_site_symmetry_4
    _geom_torsion
    _geom_torsion_publ_flag
    O8 Ce1 N1 C5 . . . . -117.5(3) ?
    O4 Ce1 N1 C5 2_678 . . . 33.2(3) ?
    O5 Ce1 N1 C5 . . . . -30.5(4) ?
    O3 Ce1 N1 C5 . . . . 102.1(3) ?
    O6 Ce1 N1 C5 2_567 . . . -45.6(3) ?
    O1 Ce1 N1 C5 . . . . -176.8(3) ?
    O7 Ce1 N1 C5 . . . . 70.2(3) ?
    O1 Ce1 N1 C5 2_668 . . . 163.1(3) ?
    O2 Ce1 N1 C5 2_668 . . . -160.4(3) ?
    O8 Ce1 N1 C2 . . . . 82.8(3) ?
    O4 Ce1 N1 C2 2_678 . . . -126.4(3) ?
    O5 Ce1 N1 C2 . . . . 169.8(2) ?
    O3 Ce1 N1 C2 . . . . -57.6(2) ?
    O6 Ce1 N1 C2 2_567 . . . 154.8(3) ?
    O1 Ce1 N1 C2 . . . . 23.5(2) ?
    O7 Ce1 N1 C2 . . . . -89.5(3) ?
    O1 Ce1 N1 C2 2_668 . . . 3.4(3) ?
    O2 Ce1 N1 C2 2_668 . . . 39.9(4) ?
    O8 Ce1 O1 C1 . . . . -144.1(3) ?
    O4 Ce1 O1 C1 2_678 . . . 4.7(3) ?
    O5 Ce1 O1 C1 . . . . -144.4(2) ?
    O3 Ce1 O1 C1 . . . . 45.2(2) ?
    O6 Ce1 O1 C1 2_567 . . . -76.6(3) ?
    O7 Ce1 O1 C1 . . . . 90.4(3) ?
    O1 Ce1 O1 C1 2_668 . . . 129.0(3) ?
    N1 Ce1 O1 C1 . . . . -30.3(2) ?
    O2 Ce1 O1 C1 2_668 . . . 156.0(3) ?
    O8 Ce1 O1 Ce1 . . . 2_668 86.94(11) ?
    O4 Ce1 O1 Ce1 2_678 . . 2_668 -124.21(10) ?
    O5 Ce1 O1 Ce1 . . . 2_668 86.64(18) ?
    O3 Ce1 O1 Ce1 . . . 2_668 -83.76(11) ?
    O6 Ce1 O1 Ce1 2_567 . . 2_668 154.49(10) ?
    O7 Ce1 O1 Ce1 . . . 2_668 -38.53(14) ?
    O1 Ce1 O1 Ce1 2_668 . . 2_668 0.0 ?
    N1 Ce1 O1 Ce1 . . . 2_668 -159.23(14) ?
    O2 Ce1 O1 Ce1 2_668 . . 2_668 27.05(11) ?
    O8 Ce1 O3 C6 . . . . -168.2(2) ?
    O4 Ce1 O3 C6 2_678 . . . -11.6(2) ?
    O5 Ce1 O3 C6 . . . . 31.8(3) ?
    O6 Ce1 O3 C6 2_567 . . . -55.2(3) ?
    O1 Ce1 O3 C6 . . . . -154.8(3) ?
    O7 Ce1 O3 C6 . . . . 62.9(2) ?
    O1 Ce1 O3 C6 2_668 . . . 142.2(3) ?
    N1 Ce1 O3 C6 . . . . -91.9(2) ?
    O2 Ce1 O3 C6 2_668 . . . 112.3(2) ?
    O8 Ce1 O5 C7 . . . . 82.8(3) ?
    O4 Ce1 O5 C7 2_678 . . . -71.3(3) ?
    O3 Ce1 O5 C7 . . . . -110.1(3) ?
    O6 Ce1 O5 C7 2_567 . . . 3.9(3) ?
    O1 Ce1 O5 C7 . . . . 83.1(3) ?
    O7 Ce1 O5 C7 . . . . -140.6(3) ?
    O1 Ce1 O5 C7 2_668 . . . 155.2(3) ?
    N1 Ce1 O5 C7 . . . . -11.4(3) ?
    O2 Ce1 O5 C7 2_668 . . . 150.1(3) ?
    Ce1 O2 C1 O1 2_668 . . . 6.9(3) ?
    Ce1 O2 C1 C2 2_668 . . . -171.1(3) ?
    Ce1 O1 C1 O2 . . . . -144.3(3) ?
    Ce1 O1 C1 O2 2_668 . . . -7.8(4) ?
    Ce1 O1 C1 C2 . . . . 33.8(4) ?
    Ce1 O1 C1 C2 2_668 . . . 170.3(3) ?
    C5 N1 C2 C3 . . . . -2.5(5) ?
    Ce1 N1 C2 C3 . . . . 159.3(3) ?
    C5 N1 C2 C1 . . . . 179.6(3) ?
    Ce1 N1 C2 C1 . . . . -18.6(4) ?
    O2 C1 C2 N1 . . . . 171.3(3) ?
    O1 C1 C2 N1 . . . . -6.8(5) ?
    O2 C1 C2 C3 . . . . -6.6(5) ?
    O1 C1 C2 C3 . . . . 175.3(3) ?
    C4 N2 C3 C2 . . . . 2.5(6) ?
    N1 C2 C3 N2 . . . . -0.1(6) ?
    C1 C2 C3 N2 . . . . 177.7(3) ?
    C3 N2 C4 C5 . . . . -2.4(6) ?
    C2 N1 C5 C4 . . . . 2.6(6) ?
    Ce1 N1 C5 C4 . . . . -156.8(3) ?
    N2 C4 C5 N1 . . . . -0.2(6) ?
    Ce1 O4 C6 O3 2_678 . . . -168.9(3) ?
    Ce1 O4 C6 C6 2_678 . . 2_678 11.3(5) ?
    Ce1 O3 C6 O4 . . . . -169.0(3) ?
    Ce1 O3 C6 C6 . . . 2_678 10.8(5) ?
    Ce1 O6 C7 O5 2_567 . . . 176.2(3) ?
    Ce1 O6 C7 C7 2_567 . . 2_567 -2.7(5) ?
    Ce1 O5 C7 O6 . . . . 176.9(3) ?
    Ce1 O5 C7 C7 . . . 2_567 -4.2(5) ?
loop_
    _geom_hbond_atom_site_label_D
    _geom_hbond_atom_site_label_H
    _geom_hbond_atom_site_label_A
    _geom_hbond_site_symmetry_A
    _geom_hbond_distance_DH
    _geom_hbond_distance_HA
    _geom_hbond_distance_DA
    _geom_hbond_angle_DHA
    O7 H7A O5 2_667 0.85 2.10 2.836(4) 145.3
    O7 H7B O2 1_554 0.85 1.94 2.738(4) 155.7
    O8 H8A N2 1_544 0.85 1.96 2.799(4) 169.1
    O8 H8B O3 2_668 0.85 2.05 2.873(3) 162.8
