# Supplementary material for: Poly[diaqua(μ2-oxalato-κ4 O 1,O 2:O 1′,O 2′)(μ2-pyrazine-2-carboxyl­ato-κ3 N 1,O:O′)cerium(III)]
Source: Acta Crystallogr Sect E Struct Rep Online. 2008 Sep 20;64(Pt 10):m1282–3. doi: 10.1107/S1600536808029164 (PMC2959293; doi:10.1107/S1600536808029164)
Supplement: Supplementary file 2 [file e-64-m1282-Isup2.hkl]

# 
# h,k,l, Fc-squared, Fo-squared, sigma(Fo-squared) and status flag 
# 
data_I
_shelx_title ' 080816d                in P-1' 
_shelx_refln_list_code          4 
_shelx_F_calc_maximum      136.49 
_exptl_crystal_F_000       370.00 
_reflns_d_resolution_high  0.8407 
 
loop_ 
 _symmetry_equiv_pos_as_xyz 
 'x, y, z' 
 '-x, -y, -z' 
 
_cell_length_a     8.0298 
_cell_length_b     8.7161 
_cell_length_c     8.8201 
_cell_angle_alpha 115.514 
_cell_angle_beta  101.747 
_cell_angle_gamma  95.999 
 
_shelx_F_squared_multiplier     1.000 
 
loop_ 
 _refln_index_h 
 _refln_index_k 
 _refln_index_l 
 _refln_F_squared_calc 
 _refln_F_squared_meas 
 _refln_F_squared_sigma 
 _refln_observed_status 
   1   0   0     5499.92     4948.82     93.75 o 
   2   0   0     1110.00     1129.81     17.39 o 
   3   0   0     5985.19     5779.91     75.59 o 
   4   0   0     1199.22     1176.47     36.83 o 
   5   0   0        8.04        2.02      5.69 o 
   6   0   0     2445.77     2398.65     67.95 o 
   7   0   0     1161.34     1169.04     45.39 o 
   8   0   0      370.59      335.45     24.73 o 
   9   0   0     1031.41     1025.18     47.36 o 
  -9   1   0     1373.44     1346.17     55.18 o 
  -8   1   0      357.70      335.42     24.62 o 
  -7   1   0      637.48      631.21     31.93 o 
  -6   1   0     3593.92     3563.45     89.51 o 
  -5   1   0     1208.97     1098.34     22.20 o 
  -4   1   0      631.72      670.66     14.49 o 
  -3   1   0     5590.88     5347.73     79.10 o 
  -2   1   0     4376.14     4254.27     68.87 o 
  -1   1   0      149.21      181.57      4.72 o 
   0   1   0     8372.19     7805.06    235.80 o 
   1   1   0    12809.69    11077.55    141.97 o 
   2   1   0      499.71      537.09     13.00 o 
   3   1   0     7146.82     7197.49    142.35 o 
   4   1   0     7582.88     7416.34    150.68 o 
   5   1   0     1439.23     1513.30     47.21 o 
   6   1   0     1926.54     1954.00     59.58 o 
   7   1   0     2875.26     2888.55     81.17 o 
   8   1   0      240.10      220.03     13.22 o 
  -9   2   0     1155.61     1132.93     50.06 o 
  -8   2   0     1432.42     1445.46     54.73 o 
  -7   2   0      194.04      179.20     17.00 o 
  -6   2   0     1429.43     1411.81     47.61 o 
  -5   2   0     3978.16     3910.19     57.96 o 
  -4   2   0        7.40       37.54     13.59 o 
  -3   2   0     8836.00     8589.44    110.23 o 
  -2   2   0     8100.84     7967.29    101.44 o 
  -1   2   0     3032.66     3217.19     70.27 o 
   0   2   0     3494.43     3694.16     67.98 o 
   1   2   0     1522.51     1479.17     21.32 o 
   2   2   0     5814.17     5839.02     75.46 o 
   3   2   0      676.99      653.50     12.14 o 
   4   2   0     3655.67     3670.11     84.62 o 
   5   2   0     2135.02     2126.93     59.56 o 
   6   2   0       75.88       76.76     13.74 o 
   7   2   0     1897.79     1824.91     58.17 o 
   8   2   0      714.62      697.08     27.44 o 
  -9   3   0      228.17      213.60     21.44 o 
  -8   3   0     1838.52     1815.48     62.97 o 
  -7   3   0     1008.91      986.99     41.02 o 
  -6   3   0       82.70       81.04     11.14 o 
  -5   3   0     3442.27     3385.91     52.93 o 
  -4   3   0     5374.73     5569.11     77.53 o 
  -3   3   0     1279.62     1420.01     25.49 o 
  -2   3   0    11987.03    11577.84    325.22 o 
  -1   3   0    11181.17    10579.56    158.27 o 
   0   3   0        0.67        4.54      4.20 o 
   1   3   0     4757.00     4796.38     53.33 o 
   2   3   0     4795.36     4896.73     55.28 o 
   3   3   0        1.16        8.15      5.28 o 
   4   3   0     2250.02     2251.90     42.38 o 
   5   3   0     2424.23     2456.61     47.33 o 
   6   3   0      282.77      267.28     13.80 o 
   7   3   0      798.46      795.10     25.95 o 
  -9   4   0      223.67      190.06     20.16 o 
  -8   4   0      854.98      830.09     39.81 o 
  -7   4   0     1900.19     1760.68     36.48 o 
  -6   4   0      370.72      340.00     13.47 o 
  -5   4   0      465.20      493.96     22.36 o 
  -4   4   0     3597.20     3645.48     55.71 o 
  -3   4   0     2214.64     2275.40     37.31 o 
  -2   4   0     3070.46     3191.10     38.28 o 
  -1   4   0    10717.16    10762.28    138.80 o 
   0   4   0      643.58      656.59     15.78 o 
   1   4   0      676.20      672.25     12.33 o 
   2   4   0     3821.08     3847.96     46.37 o 
   3   4   0     3294.76     3295.78     54.90 o 
   4   4   0      222.84      216.30     11.18 o 
   5   4   0     4129.83     4013.68     69.10 o 
   6   4   0     1244.65     1181.19     31.84 o 
   7   4   0      153.70      130.65     15.99 o 
  -8   5   0       22.59       24.02     10.15 o 
  -7   5   0     1209.18     1239.19     30.42 o 
  -6   5   0     2101.69     2113.59     41.18 o 
  -5   5   0       10.83        8.81      3.98 o 
  -4   5   0     2892.95     2989.60     85.96 o 
  -3   5   0     2978.93     3017.53     38.35 o 
  -2   5   0      245.91      258.36      7.14 o 
  -1   5   0     1705.24     1811.96     32.90 o 
   0   5   0     2152.03     2225.80     38.61 o 
   1   5   0        0.76        4.87      9.42 o 
   2   5   0     2632.45     2726.04     45.43 o 
   3   5   0     3332.27     3250.51     83.40 o 
   4   5   0      360.21      359.23     22.89 o 
   5   5   0      900.45      887.40     39.51 o 
   6   5   0     1499.95     1468.75     55.80 o 
  -8   6   0       84.55       81.99     15.35 o 
  -7   6   0      534.64      552.12     20.10 o 
  -6   6   0     3394.00     3593.44     61.62 o 
  -5   6   0       99.79      119.75     15.28 o 
  -4   6   0     1256.97     1231.40     41.34 o 
  -3   6   0     3942.37     3874.11     88.52 o 
  -2   6   0     1789.30     1883.63     36.10 o 
  -1   6   0      146.38      136.59      8.20 o 
   0   6   0     2131.05     2180.10     40.36 o 
   1   6   0      670.61      711.83     19.99 o 
   2   6   0     1231.29     1245.15     27.88 o 
   3   6   0     3149.55     3037.44     82.41 o 
   4   6   0      275.12      276.65     21.35 o 
   5   6   0      267.38      244.12     21.44 o 
  -7   7   0       18.90       13.64      8.23 o 
  -6   7   0     1312.92     1380.17     48.62 o 
  -5   7   0      934.95      996.56     39.85 o 
  -4   7   0       28.57       20.74      8.43 o 
  -3   7   0     1581.00     1689.20     53.06 o 
  -2   7   0      862.82      852.98     22.59 o 
  -1   7   0      183.67      172.73      9.94 o 
   0   7   0     3231.61     3292.71     56.90 o 
   1   7   0     3097.46     3123.47     88.02 o 
   2   7   0      117.64      160.15     15.58 o 
   3   7   0     1078.62     1058.39     44.22 o 
   4   7   0     1583.49     1622.34     59.81 o 
  -6   8   0      809.79      867.89     39.91 o 
  -5   8   0     1526.52     1586.54     55.90 o 
  -4   8   0     1302.39     1305.48     49.07 o 
  -3   8   0      462.77      465.39     27.38 o 
  -2   8   0     1016.93      966.23     40.03 o 
  -1   8   0      106.11       89.75      9.88 o 
   0   8   0       97.61      114.82     15.64 o 
   1   8   0     1202.92     1190.05     45.57 o 
   2   8   0      583.43      616.33     32.98 o 
  -4   9   0      985.18      964.60     44.40 o 
  -3   9   0        1.54       -0.99      7.61 o 
  -2   9   0      768.63      778.81     38.09 o 
  -1   9   0     1101.63     1159.07     46.55 o 
   0   9   0       33.62       34.80     19.52 o 
  -1  -9   1      536.30      505.37     28.54 o 
   0  -9   1     1618.92     1617.56     53.40 o 
   1  -9   1      439.25      435.39     26.29 o 
   2  -9   1       83.41       45.81     12.93 o 
   3  -9   1     1228.45     1315.16     50.67 o 
   4  -9   1     1124.51     1179.57     48.21 o 
   5  -9   1       20.38       38.24     12.86 o 
  -3  -8   1      735.62      689.00     35.24 o 
  -2  -8   1      851.42      851.28     37.81 o 
  -1  -8   1        5.98        1.05      3.89 o 
   0  -8   1     1847.92     1838.83     38.59 o 
   1  -8   1     2763.88     2828.41     74.10 o 
   2  -8   1       78.92       80.04     14.27 o 
   3  -8   1     1223.08     1243.65     45.87 o 
   4  -8   1     2880.94     2908.92     79.28 o 
   5  -8   1      576.70      644.83     32.79 o 
   6  -8   1      273.33      300.34     22.83 o 
  -5  -7   1     1346.20     1207.66     51.04 o 
  -4  -7   1      539.75      480.45     29.17 o 
  -3  -7   1       72.78       75.93     13.67 o 
  -2  -7   1     2812.13     2706.91     74.20 o 
  -1  -7   1     1882.71     1974.58     38.52 o 
   0  -7   1        0.64        2.82      3.30 o 
   1  -7   1     3513.28     3497.64     57.35 o 
   2  -7   1     2714.74     2729.30     69.96 o 
   3  -7   1      181.45      167.61     14.78 o 
   4  -7   1     2230.56     2197.33     62.19 o 
   5  -7   1     1707.87     1697.78     53.37 o 
   6  -7   1      124.15      129.93     14.35 o 
   7  -7   1     1681.04     1775.42     56.07 o 
  -6  -6   1       86.50       71.50     15.93 o 
  -5  -6   1      979.52      865.80     39.80 o 
  -4  -6   1     1695.15     1615.87     55.04 o 
  -3  -6   1      203.92      182.05     15.91 o 
  -2  -6   1      897.07      865.07     25.65 o 
  -1  -6   1     2714.33     2793.52     46.93 o 
   0  -6   1      870.10      900.78     33.51 o 
   1  -6   1     1542.78     1593.93     30.50 o 
   2  -6   1     3702.19     3732.48     59.86 o 
   3  -6   1     1236.92     1271.10     37.77 o 
   4  -6   1      947.27      899.86     22.28 o 
   5  -6   1     3543.48     3593.75     59.64 o 
   6  -6   1     1318.36     1293.76     30.97 o 
   7  -6   1      415.12      417.84     30.16 o 
   8  -6   1     1466.21     1487.00     57.21 o 
  -7  -5   1     1072.05      984.87     44.22 o 
  -6  -5   1      689.38      631.09     33.21 o 
  -5  -5   1      298.12      275.79     13.97 o 
  -4  -5   1     2653.26     2458.24     47.04 o 
  -3  -5   1     1034.90     1023.88     24.71 o 
  -2  -5   1     1766.88     1797.01     26.04 o 
  -1  -5   1     2589.80     2622.18     49.83 o 
   0  -5   1     4551.38     4810.60     68.70 o 
   1  -5   1      309.01      351.86     10.86 o 
   2  -5   1     2558.14     2621.74     33.26 o 
   3  -5   1     3601.36     3671.04     55.74 o 
   4  -5   1      450.31      464.49     14.58 o 
   5  -5   1     1703.22     1734.09     34.63 o 
   6  -5   1     1371.37     1343.54     30.50 o 
   7  -5   1      234.66      213.81     11.77 o 
   8  -5   1      733.44      747.09     38.36 o 
  -7  -4   1     2079.56     1880.94     54.37 o 
  -6  -4   1     3603.31     3462.62     89.84 o 
  -5  -4   1      175.21      157.03     14.34 o 
  -4  -4   1     1634.89     1624.31     47.51 o 
  -3  -4   1     3544.43     3639.85     51.77 o 
  -2  -4   1      252.78      233.16      7.87 o 
  -1  -4   1      631.20      666.27     11.99 o 
   0  -4   1     9702.92     9717.03    180.21 o 
   1  -4   1       82.62       58.43      3.91 o 
   2  -4   1     1546.17     1548.59     20.90 o 
   3  -4   1     6728.95     6806.96     92.02 o 
   4  -4   1      287.30      286.06     10.70 o 
   5  -4   1     1095.14     1092.42     24.60 o 
   6  -4   1     2739.59     2693.85     47.18 o 
   7  -4   1      850.59      815.03     37.05 o 
   8  -4   1      102.44       86.07     16.16 o 
  -8  -3   1      618.99      551.47     32.58 o 
  -7  -3   1      313.99      328.10     23.21 o 
  -6  -3   1     3017.90     2963.55     80.07 o 
  -5  -3   1     1251.64     1288.78     43.67 o 
  -4  -3   1       59.84       75.39      9.35 o 
  -3  -3   1    10353.07    10356.38    191.08 o 
  -2  -3   1     9880.62     9865.09    153.49 o 
  -1  -3   1     1222.04     1363.70     29.86 o 
   0  -3   1     7611.92     7581.53    132.45 o 
   1  -3   1     1765.26     1717.46     28.17 o 
   2  -3   1      416.01      449.56     11.27 o 
   3  -3   1     3187.82     3182.47     47.19 o 
   4  -3   1     2408.56     2325.97     38.24 o 
   5  -3   1      301.98      318.03     11.47 o 
   6  -3   1     3148.40     3005.26     49.65 o 
   7  -3   1     2706.52     2724.72     78.09 o 
   8  -3   1        5.91        4.04      7.22 o 
   9  -3   1     1107.37     1143.66     51.15 o 
  -8  -2   1     1354.81     1333.37     52.58 o 
  -7  -2   1       23.97       15.69      9.44 o 
  -6  -2   1     1081.85     1114.06     42.23 o 
  -5  -2   1     1638.16     1567.58     48.88 o 
  -4  -2   1      388.79      354.47     18.56 o 
  -3  -2   1     2637.55     2491.85     58.55 o 
  -2  -2   1    18629.51    16437.03    206.58 o 
  -1  -2   1     9479.99     9463.49    159.62 o 
   0  -2   1     7166.92     7335.07    125.78 o 
   1  -2   1     1730.45     1780.85     25.16 o 
   2  -2   1     5302.61     5540.06     72.56 o 
   3  -2   1      790.58      798.70     16.31 o 
   4  -2   1     1990.77     1893.35     31.71 o 
   5  -2   1     1200.56     1212.64     24.24 o 
   6  -2   1      631.01      666.26     30.84 o 
   7  -2   1     2156.11     2206.77     68.00 o 
   8  -2   1      347.13      337.06     24.96 o 
   9  -2   1      174.30      161.02     18.84 o 
  -9  -1   1      621.80      567.30     34.28 o 
  -8  -1   1     2978.32     2944.99     86.16 o 
  -7  -1   1     1475.72     1439.62     51.65 o 
  -6  -1   1      651.85      625.63     30.08 o 
  -5  -1   1     5153.44     5078.47    113.91 o 
  -4  -1   1     5564.94     5500.50    116.69 o 
  -3  -1   1      609.13      593.19     21.69 o 
  -2  -1   1       25.53       36.77      2.38 o 
  -1  -1   1    10367.55     9408.03    172.54 o 
   0  -1   1       31.39       43.98      2.76 o 
   1  -1   1    10267.78     9350.27    100.50 o 
   2  -1   1     4567.71     4352.70     60.30 o 
   3  -1   1      668.52      702.24     14.33 o 
   4  -1   1     4497.03     4338.05     94.72 o 
   5  -1   1     3813.92     3747.63     43.24 o 
   6  -1   1      352.07      337.31     21.45 o 
   7  -1   1     1519.42     1491.15     52.99 o 
   8  -1   1      986.80     1109.76     47.30 o 
   9  -1   1        5.06        4.07      9.06 o 
  -9   0   1       50.18       50.37     14.92 o 
  -8   0   1     1123.86     1119.44     46.86 o 
  -7   0   1     2967.04     3020.16     83.60 o 
  -6   0   1       56.45       66.86     12.38 o 
  -5   0   1     3416.92     3315.87     48.14 o 
  -4   0   1    10095.37     9668.73    141.63 o 
  -3   0   1     5105.59     4877.67     64.78 o 
  -2   0   1     4729.17     4803.93     62.61 o 
  -1   0   1    11989.50    10541.71    199.51 o 
   0   0   1     2101.02     2066.54     38.11 o 
   1   0   1       88.72       99.58      4.89 o 
   2   0   1     6212.82     5882.60     62.84 o 
   3   0   1     1221.28     1205.82     17.26 o 
   4   0   1      277.18      276.04      8.74 o 
   5   0   1     4100.59     4319.76     83.96 o 
   6   0   1      760.85      763.94     21.92 o 
   7   0   1     1124.99     1158.43     32.15 o 
   8   0   1     2654.41     2760.21     82.77 o 
  -9   1   1      192.99      210.59     20.73 o 
  -8   1   1      529.31      501.44     30.15 o 
  -7   1   1     1494.88     1503.52     52.64 o 
  -6   1   1     2728.16     2796.41     75.22 o 
  -5   1   1       20.72       33.38      4.24 o 
  -4   1   1    11199.55    10871.93    138.87 o 
  -3   1   1    11551.90    10613.77    245.56 o 
  -2   1   1      228.17      243.18      7.42 o 
  -1   1   1     5420.60     5049.08    100.43 o 
   0   1   1      658.73      750.89     13.75 o 
   1   1   1      139.29      131.82      3.94 o 
   2   1   1     2621.58     2548.51     30.68 o 
   3   1   1     7505.91     7189.43    188.51 o 
   4   1   1      361.13      363.61      8.69 o 
   5   1   1     1895.19     1865.70     52.46 o 
   6   1   1     2812.49     2860.59     53.14 o 
   7   1   1        2.13       -3.71      3.98 o 
   8   1   1      499.85      490.05     30.15 o 
  -9   2   1     1683.21     1677.83     62.31 o 
  -8   2   1       55.37       45.34     12.63 o 
  -7   2   1      860.10      831.75     37.10 o 
  -6   2   1     2929.14     2837.82     73.19 o 
  -5   2   1      292.67      297.22     10.85 o 
  -4   2   1     3730.12     3798.30     56.01 o 
  -3   2   1     9817.46     9480.24    209.47 o 
  -2   2   1       47.17       52.70      4.32 o 
  -1   2   1     3402.57     3595.48     40.74 o 
   0   2   1     6106.10     5891.15     78.14 o 
   1   2   1     5162.45     5103.30     56.15 o 
   2   2   1      155.22      145.77      5.12 o 
   3   2   1     6480.62     6360.99     70.93 o 
   4   2   1      912.13      894.87     22.39 o 
   5   2   1      603.91      621.75     19.52 o 
   6   2   1     1220.91     1234.54     31.24 o 
   7   2   1      392.99      393.67     22.47 o 
   8   2   1       13.53       12.33      6.70 o 
  -9   3   1     1169.73     1198.99     51.40 o 
  -8   3   1     1045.53     1056.80     45.24 o 
  -7   3   1      238.54      427.78     26.01 o 
  -6   3   1     6838.62     6562.36     93.88 o 
  -5   3   1     3298.60     3310.13     53.01 o 
  -4   3   1       22.85       39.31     17.32 o 
  -3   3   1     3725.25     3836.89     55.63 o 
  -2   3   1     3069.70     3080.76     38.36 o 
  -1   3   1       41.44       51.54     13.51 o 
   0   3   1    12038.48    11882.57    152.15 o 
   1   3   1     3944.74     4007.83     46.45 o 
   2   3   1       22.17       23.59      3.09 o 
   3   3   1     3321.83     3407.81     42.52 o 
   4   3   1     2951.07     3077.00     53.53 o 
   5   3   1       61.00       61.08     10.88 o 
   6   3   1     1748.67     1772.91     40.29 o 
   7   3   1     1059.51     1103.86     33.80 o 
  -9   4   1      582.67      613.28     35.71 o 
  -8   4   1      836.63      820.81     39.45 o 
  -7   4   1      134.97      129.13      9.25 o 
  -6   4   1     2346.63     2365.89     43.69 o 
  -5   4   1     2518.03     2573.20     45.06 o 
  -4   4   1     2040.11     2089.00     36.84 o 
  -3   4   1     2020.66     2063.47     34.49 o 
  -2   4   1     5139.25     5168.52     58.69 o 
  -1   4   1     2827.25     2843.94     45.37 o 
   0   4   1      937.38      962.82     21.40 o 
   1   4   1     6754.75     6997.45     96.60 o 
   2   4   1     1528.40     1527.47     29.52 o 
   3   4   1      683.89      683.09     29.42 o 
   4   4   1     2820.83     2767.66     75.69 o 
   5   4   1     1125.10     1119.99     44.30 o 
   6   4   1      217.12      195.87     18.46 o 
  -8   5   1      942.80      940.18     42.44 o 
  -7   5   1     1142.74     1151.12     44.80 o 
  -6   5   1      447.65      433.76     16.10 o 
  -5   5   1     2175.87     2239.93     84.76 o 
  -4   5   1      343.34      368.20     20.59 o 
  -3   5   1      824.44      836.79     20.72 o 
  -2   5   1     2576.58     2678.62     45.52 o 
  -1   5   1     4342.63     4232.50     65.06 o 
   0   5   1       81.42       85.97      6.64 o 
   1   5   1     2064.38     2109.69     39.12 o 
   2   5   1     5165.53     5232.06     94.64 o 
   3   5   1      235.40      223.20     17.56 o 
   4   5   1      970.08      989.81     41.20 o 
   5   5   1     1090.68     1041.79     44.65 o 
   6   5   1       63.48       42.43     13.67 o 
  -8   6   1      859.34      945.61     38.42 o 
  -7   6   1     2772.56     2969.45     77.51 o 
  -6   6   1      138.27      152.84     14.53 o 
  -5   6   1     1036.40     1078.65     40.54 o 
  -4   6   1     3843.78     3872.73     92.49 o 
  -3   6   1       47.69       54.74      8.24 o 
  -2   6   1      689.86      707.56     20.94 o 
  -1   6   1     2984.29     3007.52     52.37 o 
   0   6   1      724.94      721.59     21.01 o 
   1   6   1     1373.87     1426.91     32.15 o 
   2   6   1     2735.91     2722.32     75.65 o 
   3   6   1      632.68      614.87     31.88 o 
   4   6   1      317.90      286.47     22.83 o 
  -7   7   1     1265.10     1305.11     48.92 o 
  -6   7   1      469.44      483.55     27.89 o 
  -5   7   1        1.80       -5.30      5.46 o 
  -4   7   1     1684.79     1631.08     55.01 o 
  -3   7   1     2599.02     2691.01     75.16 o 
  -2   7   1      154.89      146.47      9.92 o 
  -1   7   1     4317.79     4435.13     73.24 o 
   0   7   1     2485.38     2594.61     50.17 o 
   1   7   1        5.78        5.19      5.98 o 
   2   7   1     1062.07     1043.67     43.50 o 
   3   7   1     1317.19     1291.11     51.73 o 
  -5   8   1      270.75      271.26     22.30 o 
  -4   8   1      675.44      645.03     34.22 o 
  -3   8   1     1690.25     1749.56     60.19 o 
  -2   8   1      905.25      918.54     41.14 o 
  -1   8   1      543.90      538.66     20.34 o 
   0   8   1     1643.30     1740.36     40.54 o 
   1   8   1      464.74      465.65     28.11 o 
   1 -10   2      925.67      934.04     41.44 o 
   2 -10   2     1680.78     1606.43     57.97 o 
  -2  -9   2      202.91      179.27     17.35 o 
  -1  -9   2     1174.96     1154.14     43.49 o 
   0  -9   2     1845.59     1814.93     55.99 o 
   1  -9   2       12.41        8.46      7.50 o 
   2  -9   2     1195.31     1142.11     44.73 o 
   3  -9   2     1328.35     1337.99     50.16 o 
   4  -9   2       33.74       21.32      9.72 o 
   5  -9   2     1661.51     1596.48     57.36 o 
  -4  -8   2     1158.68     1053.16     45.71 o 
  -3  -8   2     1405.19     1368.14     50.77 o 
  -2  -8   2        2.14        4.34      6.31 o 
  -1  -8   2      872.00      840.05     23.24 o 
   0  -8   2     2556.67     2478.19     46.05 o 
   1  -8   2      273.80      260.03     18.33 o 
   2  -8   2     1431.39     1407.55     47.51 o 
   3  -8   2     3163.68     3158.57     81.74 o 
   4  -8   2      449.62      402.90     24.70 o 
   5  -8   2      249.22      262.42     20.26 o 
   6  -8   2     1069.35     1102.69     43.74 o 
  -5  -7   2      315.93      282.20     22.60 o 
  -4  -7   2      607.97      493.20     28.13 o 
  -3  -7   2     3215.59     2805.14     77.14 o 
  -2  -7   2     1478.31     1446.32     30.72 o 
  -1  -7   2        8.98        2.82      3.42 o 
   0  -7   2     4890.21     4880.82     91.76 o 
   1  -7   2     2276.50     2296.10     40.77 o 
   2  -7   2      203.90      211.55     15.68 o 
   3  -7   2     3433.48     3412.52     87.69 o 
   4  -7   2     1010.54      996.13     25.18 o 
   5  -7   2       19.40        7.39     10.26 o 
   6  -7   2     1340.59     1389.74     33.53 o 
   7  -7   2     1732.96     1748.22     40.16 o 
  -6  -6   2      860.79      742.07     37.38 o 
  -5  -6   2     1383.57     1236.12     47.87 o 
  -4  -6   2      551.12      501.41     39.04 o 
  -3  -6   2     1005.47      973.61     31.12 o 
  -2  -6   2     1887.88     1901.68     28.43 o 
  -1  -6   2       55.30       66.65      6.63 o 
   0  -6   2     3261.33     3424.88     53.42 o 
   1  -6   2     2585.39     2633.66     90.15 o 
   2  -6   2     1376.85     1456.47     42.71 o 
   3  -6   2     2351.72     2364.80     41.56 o 
   4  -6   2     5260.43     5101.10     76.79 o 
   5  -6   2     1452.17     1477.56     32.40 o 
   6  -6   2      257.14      255.70     12.79 o 
   7  -6   2     1640.46     1693.84     38.04 o 
   8  -6   2      703.76      734.00     38.80 o 
  -7  -5   2      256.67      221.83     20.30 o 
  -6  -5   2      494.38      448.63     26.55 o 
  -5  -5   2     2866.04     2774.28     74.39 o 
  -4  -5   2     2218.72     2189.55     59.83 o 
  -3  -5   2      998.48      896.54     39.14 o 
  -2  -5   2     2834.88     2921.29     44.56 o 
  -1  -5   2     3283.47     3381.90     69.01 o 
   0  -5   2     1189.90     1259.69     24.07 o 
   1  -5   2     2172.15     2205.43     52.20 o 
   2  -5   2     1581.13     1523.57     21.51 o 
   3  -5   2      128.64      129.02     17.70 o 
   4  -5   2     2623.89     2663.02     45.34 o 
   5  -5   2     2305.56     2321.87     42.46 o 
   6  -5   2       15.58       12.99      4.63 o 
   7  -5   2     1980.89     2014.68     65.12 o 
   8  -5   2     1690.91     1695.96     62.13 o 
  -8  -4   2      923.45      858.25     41.63 o 
  -7  -4   2     1710.63     1673.00     58.87 o 
  -6  -4   2        6.22        5.53      6.97 o 
  -5  -4   2      809.19      747.90     31.90 o 
  -4  -4   2     3041.18     2974.34     73.58 o 
  -3  -4   2      730.24      778.37     25.10 o 
  -2  -4   2     3589.52     3740.08     52.83 o 
  -1  -4   2     8913.24     9127.33    159.35 o 
   0  -4   2        5.69       -0.26      2.98 o 
   1  -4   2     8232.23     8279.06    106.97 o 
   2  -4   2    10284.37    10126.57    108.24 o 
   3  -4   2      226.07      208.17      8.74 o 
   4  -4   2      628.04      593.91     16.39 o 
   5  -4   2     3315.39     3340.37     53.95 o 
   6  -4   2      591.04      588.03     18.11 o 
   7  -4   2     1032.60      990.97     42.23 o 
   8  -4   2     2090.19     2159.94     72.14 o 
  -8  -3   2      359.77      338.75     25.39 o 
  -7  -3   2     1653.40     1633.23     57.48 o 
  -6  -3   2     1172.86     1122.49     43.02 o 
  -5  -3   2       50.21       56.65     10.96 o 
  -4  -3   2     1276.70     1275.85     40.16 o 
  -3  -3   2     1725.63     1868.32     29.25 o 
  -2  -3   2      432.91      531.58     23.31 o 
  -1  -3   2    12607.71    11656.37    197.51 o 
   0  -3   2     1004.13      994.89     25.03 o 
   1  -3   2     1151.10     1231.94     21.47 o 
   2  -3   2     9601.41     9343.55    119.94 o 
   3  -3   2     7609.55     7707.12    183.56 o 
   4  -3   2      135.23      144.15      4.53 o 
   5  -3   2     5139.94     5231.35     76.03 o 
   6  -3   2     5486.18     5382.89    123.53 o 
   7  -3   2       79.91       54.81     12.08 o 
   8  -3   2      928.20      975.69     44.63 o 
  -9  -2   2      849.89      852.04     43.41 o 
  -8  -2   2        1.18       -2.75      7.53 o 
  -7  -2   2     1294.66     1244.11     48.12 o 
  -6  -2   2     2907.03     2783.80     76.48 o 
  -5  -2   2      891.38      819.03     32.60 o 
  -4  -2   2     3786.99     3791.17     86.31 o 
  -3  -2   2     3685.83     3737.19     51.54 o 
  -2  -2   2     1510.11     1772.99     26.94 o 
  -1  -2   2      675.94      708.64     29.88 o 
   1  -2   2     1728.14     1783.93     27.35 o 
   2  -2   2      270.96      242.93      5.35 o 
   3  -2   2     6042.74     6017.91     66.78 o 
   4  -2   2      605.98      585.75     14.97 o 
   5  -2   2     1919.82     1998.03     23.83 o 
   6  -2   2     5185.19     5294.46    121.84 o 
   7  -2   2     1729.22     1732.87     58.52 o 
   8  -2   2      155.11      125.76     15.81 o 
  -9  -1   2     1152.32     1180.48     51.65 o 
  -8  -1   2      728.96      691.57     35.92 o 
  -7  -1   2       50.50       40.92     11.47 o 
  -6  -1   2     6280.11     6095.53    136.64 o 
  -5  -1   2     2675.96     2587.10     67.76 o 
  -4  -1   2      253.73      237.18      7.23 o 
  -3  -1   2     6998.76     6828.62     88.64 o 
  -2  -1   2      575.82      541.03     11.34 o 
  -1  -1   2     4143.30     4372.80     78.73 o 
   0  -1   2     6789.13     6749.88    117.42 o 
   1  -1   2     5970.80     5685.20     60.68 o 
   2  -1   2      785.78      777.54     14.06 o 
   3  -1   2     6536.53     6383.01     69.86 o 
   4  -1   2     2605.76     2472.87     37.87 o 
   5  -1   2       19.71       32.56      9.59 o 
   6  -1   2     2016.86     1951.21     41.88 o 
   7  -1   2     1224.37     1303.03     49.08 o 
   8  -1   2      600.47      596.94     33.84 o 
  -9   0   2      989.48     1008.84     46.75 o 
  -8   0   2     1376.43     1252.03     49.93 o 
  -7   0   2      447.10      420.58     26.07 o 
  -6   0   2      950.96      945.13     37.83 o 
  -5   0   2     2754.66     2726.82     53.97 o 
  -4   0   2      431.26      413.83     11.21 o 
  -3   0   2     7785.79     7762.10    100.35 o 
  -2   0   2    11106.97    10387.31    130.39 o 
  -1   0   2     3429.50     3526.15     66.83 o 
   0   0   2     6086.22     5856.58    154.98 o 
   1   0   2    10946.74    10219.87    106.35 o 
   2   0   2     3126.09     3171.77     37.41 o 
   3   0   2     3453.43     3500.09     41.95 o 
   4   0   2     4140.80     4166.97     50.23 o 
   5   0   2      658.53      649.66     24.09 o 
   6   0   2     1357.47     1369.67     32.01 o 
   7   0   2     2024.48     2114.83     66.45 o 
   8   0   2      581.09      621.44     34.55 o 
  -9   1   2      607.52      545.99     33.22 o 
  -8   1   2     2542.81     2499.81     76.43 o 
  -7   1   2     2459.33     2351.92     69.78 o 
  -6   1   2      147.68      137.48     13.89 o 
  -5   1   2     1458.77     1403.40     26.92 o 
  -4   1   2     4660.18     4569.04     86.14 o 
  -3   1   2      155.78      133.73      6.68 o 
  -2   1   2     3041.33     2944.52     42.57 o 
  -1   1   2     1785.09     1888.34     29.82 o 
   0   1   2      771.44      781.75     24.28 o 
   1   1   2     3179.57     3091.34     36.54 o 
   2   1   2     6551.60     6501.04     71.58 o 
   3   1   2        6.10        4.43      2.60 o 
   4   1   2     6658.27     6711.96     97.54 o 
   5   1   2     4250.46     4280.22     69.80 o 
   6   1   2       63.05       70.28     19.06 o 
   7   1   2      506.24      536.29     20.38 o 
   8   1   2     1176.43     1242.11     50.44 o 
  -9   2   2        5.65       -1.47      7.96 o 
  -8   2   2      912.21      882.90     40.41 o 
  -7   2   2     3064.57     2959.44     81.66 o 
  -6   2   2       40.89       45.01      6.31 o 
  -5   2   2     3258.43     3275.19     52.03 o 
  -4   2   2     5719.28     5807.29     81.52 o 
  -3   2   2       10.52        9.85      3.23 o 
  -2   2   2      200.20      179.32     11.99 o 
  -1   2   2    11655.35    11280.11    120.26 o 
   0   2   2     3973.75     4199.59     60.52 o 
   1   2   2     1036.97     1001.18     15.49 o 
   2   2   2     2670.30     2602.49     33.47 o 
   3   2   2       22.75       24.56      6.80 o 
   4   2   2      901.42      943.79     23.33 o 
   5   2   2     2289.08     2371.20     45.80 o 
   6   2   2      830.08      875.25     28.27 o 
   7   2   2      145.71      149.53     11.39 o 
  -9   3   2      673.22      651.54     36.47 o 
  -8   3   2      148.39      113.43     17.68 o 
  -7   3   2     4864.62     4678.85    113.46 o 
  -6   3   2      471.34      437.92     15.58 o 
  -5   3   2      441.12      431.73     14.67 o 
  -4   3   2     3814.97     3760.11     69.54 o 
  -3   3   2     3007.66     2974.61     46.12 o 
  -2   3   2       20.06       17.98      2.59 o 
  -1   3   2     6167.77     6202.92     86.74 o 
   0   3   2     7039.17     7148.75     98.31 o 
   1   3   2       32.76       33.96      4.10 o 
   2   3   2     4320.20     4387.41     52.45 o 
   3   3   2     1900.96     1945.44     28.61 o 
   4   3   2        0.32       -2.04      4.14 o 
   5   3   2      747.92      717.08     33.26 o 
   6   3   2     1380.71     1434.77     52.66 o 
  -9   4   2     1445.96     1463.64     57.58 o 
  -8   4   2      112.19       97.72     16.74 o 
  -7   4   2     1132.81     1170.87     29.49 o 
  -6   4   2     2920.96     2906.59     51.71 o 
  -5   4   2      394.97      360.13     13.82 o 
  -4   4   2     2715.14     2723.50     45.25 o 
  -3   4   2     3584.11     3477.40     78.85 o 
  -2   4   2     2377.19     2427.08     42.42 o 
  -1   4   2     1614.03     1624.52     32.10 o 
   0   4   2     2925.24     2901.16     48.89 o 
   1   4   2      560.86      569.04     17.24 o 
   2   4   2      600.35      558.96     17.28 o 
   3   4   2     3480.95     3533.99     89.13 o 
   4   4   2     1228.88     1204.20     45.49 o 
   5   4   2       43.38       15.97      8.91 o 
   6   4   2     1723.78     1774.96     63.47 o 
  -7   5   2      467.65      464.00     25.05 o 
  -6   5   2     1418.26     1445.81     47.41 o 
  -5   5   2     3163.88     3117.55     77.67 o 
  -4   5   2      229.86      209.71     16.31 o 
  -3   5   2     4980.75     4933.77     75.66 o 
  -2   5   2     2477.05     2473.84     88.79 o 
  -1   5   2       29.92       45.56      7.47 o 
   0   5   2     1692.12     1690.28     35.15 o 
   1   5   2     1465.39     1465.98     32.40 o 
   2   5   2       83.14       80.07      8.73 o 
   3   5   2     1372.90     1472.06     51.96 o 
   4   5   2      653.89      698.16     35.23 o 
   5   5   2       18.42       11.11      8.61 o 
  -7   6   2        4.10        6.16      7.80 o 
  -6   6   2     1797.49     1872.76     59.16 o 
  -5   6   2     2285.13     2345.68     67.47 o 
  -4   6   2      875.64      891.87     37.38 o 
  -3   6   2      509.69      511.61     18.02 o 
  -2   6   2     4000.92     4043.51     80.03 o 
  -1   6   2      604.24      574.61     19.42 o 
   0   6   2      919.32      897.39     25.22 o 
   1   6   2     2141.25     2224.15     44.99 o 
   2   6   2      366.75      355.85     23.74 o 
   3   6   2      396.88      393.01     26.57 o 
   4   6   2     1052.45     1026.09     46.73 o 
  -6   7   2       89.72      106.43     17.94 o 
  -5   7   2     1781.01     2016.76     65.31 o 
  -4   7   2     1314.46     1393.99     51.80 o 
  -3   7   2       10.94       15.56      6.20 o 
  -2   7   2     2485.36     2494.35     49.97 o 
  -1   7   2     2240.50     2297.53     49.99 o 
   0   7   2        1.77        2.40      5.20 o 
   1   7   2      783.10      805.92     37.46 o 
   2   7   2     1644.35     1738.44     61.66 o 
  -4   8   2     1699.39     1779.97     63.92 o 
  -3   8   2      373.82      397.55     28.54 o 
  -2   8   2      273.29      276.41     15.38 o 
  -1   8   2      860.33      865.13     28.87 o 
   0   8   2      168.64      178.07     12.73 o 
   0 -10   3      937.24      965.31     39.96 o 
   1 -10   3     1426.85     1331.55     49.51 o 
   2 -10   3      191.88      170.74     17.68 o 
   3 -10   3      450.42      425.71     28.27 o 
  -3  -9   3      297.85      241.79     20.10 o 
  -2  -9   3     1279.47     1190.54     45.18 o 
  -1  -9   3      900.85      854.31     33.95 o 
   0  -9   3      195.82      161.82     14.83 o 
   1  -9   3     1304.82     1335.43     46.65 o 
   2  -9   3     1186.48     1230.89     45.69 o 
   3  -9   3       60.13       50.32     12.22 o 
   4  -9   3      866.29      855.70     38.85 o 
   5  -9   3     1001.17      981.53     42.74 o 
  -4  -8   3     1450.03     1246.25     48.88 o 
  -3  -8   3       37.40       37.98     10.53 o 
  -2  -8   3     1152.60     1083.57     40.19 o 
  -1  -8   3     1930.04     1816.52     36.76 o 
   0  -8   3        6.54       -0.84      5.12 o 
   1  -8   3     1839.74     1827.85     53.59 o 
   2  -8   3     4129.44     4029.53     94.29 o 
   3  -8   3      114.38       97.55     14.67 o 
   4  -8   3      680.42      683.18     21.44 o 
   5  -8   3      994.66      997.47     27.68 o 
   6  -8   3      460.69      451.73     18.67 o 
  -6  -7   3      271.31      224.11     20.99 o 
  -3  -7   3     2027.46     1991.75     56.48 o 
  -2  -7   3      162.71      158.74     15.73 o 
  -1  -7   3     6372.92     6094.70     88.09 o 
   0  -7   3     1338.24     1368.31     28.40 o 
   1  -7   3       54.08       58.02     10.64 o 
   2  -7   3     1938.35     1923.61     53.70 o 
   3  -7   3     1062.84     1040.82     25.43 o 
   4  -7   3      190.91      167.41     10.01 o 
   5  -7   3     3516.15     3427.07     63.29 o 
   6  -7   3     1935.30     1840.94     42.14 o 
   7  -7   3       14.84        8.40     11.27 o 
  -6  -6   3      608.21      570.95     31.55 o 
  -5  -6   3      238.18      224.81     18.71 o 
  -4  -6   3     1317.19     1271.23     43.67 o 
  -3  -6   3     2567.36     2552.19     66.05 o 
  -2  -6   3        8.93        7.88      5.65 o 
  -1  -6   3     5487.94     5497.39    107.04 o 
   0  -6   3     6776.05     6855.94    130.89 o 
   1  -6   3     1007.11      997.81     20.84 o 
   2  -6   3      699.63      708.63     27.31 o 
   3  -6   3     4166.31     4055.50     63.43 o 
   4  -6   3     1772.72     1726.75     63.50 o 
   5  -6   3      620.85      609.04     19.38 o 
   6  -6   3     2674.20     2610.18     49.61 o 
   7  -6   3      149.49      152.91     10.84 o 
  -7  -5   3      488.04      422.46     28.11 o 
  -6  -5   3     2198.31     2089.80     65.80 o 
  -5  -5   3      105.88      121.89     15.94 o 
  -4  -5   3      763.90      805.33     32.53 o 
  -3  -5   3     4745.02     4882.98    107.14 o 
  -2  -5   3     1380.11     1475.89     36.58 o 
  -1  -5   3      713.82      679.43     22.73 o 
   0  -5   3     3271.91     3294.05     69.48 o 
   1  -5   3     4430.34     4230.92     86.25 o 
   2  -5   3       85.84      114.17     13.15 o 
   3  -5   3     4439.59     4545.92     67.94 o 
   4  -5   3     3601.98     3685.69     58.88 o 
   5  -5   3        3.83        5.64      5.84 o 
   6  -5   3     1857.84     1861.47     38.51 o 
   7  -5   3      868.75      904.34     40.76 o 
   8  -5   3       96.72       71.91     15.66 o 
  -8  -4   3     1216.31     1196.68     52.00 o 
  -7  -4   3       85.44       78.09     15.74 o 
  -6  -4   3     2735.58     2668.91     76.51 o 
  -5  -4   3     3227.81     3241.44     83.65 o 
  -4  -4   3      464.36      447.41     22.63 o 
  -3  -4   3     4060.51     4408.72     82.11 o 
  -2  -4   3     5198.62     5838.51     72.85 o 
  -1  -4   3      717.23      747.12     22.78 o 
   0  -4   3     4460.99     4810.33     92.37 o 
   1  -4   3     6600.25     6646.37    123.48 o 
   2  -4   3      616.57      651.00     31.84 o 
   3  -4   3     3103.26     3190.00     50.34 o 
   4  -4   3     3979.89     4126.62     63.15 o 
   5  -4   3     2158.95     2119.64     39.73 o 
   6  -4   3      709.13      739.15     16.50 o 
   7  -4   3     1890.36     2015.04     65.85 o 
   8  -4   3      329.98      317.08     25.18 o 
  -8  -3   3      868.68      892.42     43.59 o 
  -7  -3   3      570.24      557.35     31.72 o 
  -6  -3   3      632.13      599.56     30.63 o 
  -5  -3   3     3150.87     3108.89     79.96 o 
  -4  -3   3     4520.19     4671.17     65.46 o 
  -3  -3   3     4351.33     4704.82     65.34 o 
  -2  -3   3     9922.53    10561.75    181.96 o 
  -1  -3   3     6772.36     6914.19     83.99 o 
   0  -3   3      133.21      125.95      5.81 o 
   1  -3   3     5605.14     5441.14    224.63 o 
   2  -3   3     6947.86     6761.17    132.96 o 
   3  -3   3        6.74        4.52      2.34 o 
   4  -3   3     5132.23     5052.45     59.67 o 
   5  -3   3     2571.10     2574.50     34.74 o 
   6  -3   3       63.11       69.86     12.76 o 
   7  -3   3      642.09      643.97     33.34 o 
   8  -3   3     1651.05     1627.71     60.87 o 
  -9  -2   3       44.49       47.23     14.30 o 
  -8  -2   3      336.86      358.03     26.77 o 
  -7  -2   3     1546.92     1459.42     53.57 o 
  -6  -2   3       41.84       41.62     10.94 o 
  -5  -2   3     2947.85     2922.59     75.19 o 
  -4  -2   3     4657.74     4711.81     65.74 o 
  -3  -2   3      270.98      285.40      9.21 o 
  -2  -2   3     5163.42     5365.46     97.39 o 
  -1  -2   3     8571.99     8517.24    148.99 o 
   0  -2   3     3188.40     3280.82     64.74 o 
   1  -2   3     1856.17     1846.82     29.86 o 
   2  -2   3    12113.11    11699.39    122.48 o 
   3  -2   3     1238.17     1202.74     18.48 o 
   4  -2   3     1156.66     1166.57     19.13 o 
   5  -2   3     3061.93     3038.00     63.92 o 
   6  -2   3      140.62      134.12     14.15 o 
   7  -2   3       28.68       30.72     11.09 o 
   8  -2   3     1189.36     1304.54     53.32 o 
  -9  -1   3      457.96      437.06     30.58 o 
  -8  -1   3      440.57      398.26     27.41 o 
  -7  -1   3     4068.99     3972.49    102.75 o 
  -6  -1   3      541.61      512.58     26.93 o 
  -5  -1   3      502.53      467.76     12.80 o 
  -4  -1   3     6090.23     6234.04     90.07 o 
  -3  -1   3      469.25      485.32     19.10 o 
  -2  -1   3      142.27      124.77      8.48 o 
  -1  -1   3     7543.64     7390.79    131.74 o 
   0  -1   3     2121.70     2096.47     45.74 o 
   1  -1   3     1936.58     2036.53     26.16 o 
   2  -1   3    16294.26    15731.11    162.51 o 
   3  -1   3     6268.66     6401.67    121.56 o 
   4  -1   3        0.12        0.17      2.13 o 
   5  -1   3     1030.79     1004.90     24.08 o 
   6  -1   3     1665.35     1692.02     54.41 o 
   7  -1   3        4.86        0.03      6.54 o 
   8  -1   3      819.18      901.41     43.02 o 
  -9   0   3      949.03      909.70     44.20 o 
  -8   0   3       17.37        9.68      8.99 o 
  -7   0   3     3111.78     3105.51     85.42 o 
  -6   0   3     1333.72     1340.31     46.29 o 
  -5   0   3        0.76        1.02      2.75 o 
  -4   0   3     3969.25     4055.96     59.23 o 
  -3   0   3    10373.37     9806.79    126.48 o 
  -2   0   3     9282.13     9303.24    119.31 o 
  -1   0   3     5545.58     5596.50    104.87 o 
   0   0   3     8253.89     7992.04    124.00 o 
   1   0   3       13.60        8.79      3.15 o 
   2   0   3     1732.19     1726.35     24.44 o 
   3   0   3     3831.88     3945.63     48.26 o 
   4   0   3      820.48      879.77     17.11 o 
   5   0   3     1324.70     1367.79     44.89 o 
   6   0   3     3644.36     3778.80     65.68 o 
   7   0   3      632.56      697.91     34.63 o 
  -9   1   3     1598.35     1641.16     61.60 o 
  -8   1   3      753.03      747.57     36.95 o 
  -7   1   3      787.57      768.73     35.41 o 
  -6   1   3     1566.63     1563.30     31.22 o 
  -5   1   3     2191.53     2172.83     38.32 o 
  -4   1   3      574.70      552.65     15.25 o 
  -3   1   3     1710.44     1560.80     28.10 o 
  -2   1   3     1705.27     1630.19     27.58 o 
  -1   1   3      276.07      314.41     14.93 o 
   0   1   3     9694.75     9529.90    125.61 o 
   1   1   3     5914.19     5782.05     65.25 o 
   2   1   3       13.68       13.45      2.83 o 
   3   1   3     3100.73     3087.45     40.49 o 
   4   1   3     2208.28     2207.11     40.83 o 
   5   1   3      262.35      261.02     12.35 o 
   6   1   3     1632.02     1705.52     38.50 o 
   7   1   3     1286.14     1373.52     50.87 o 
  -9   2   3      708.47      700.18     37.71 o 
  -8   2   3     2068.57     2050.43     66.99 o 
  -7   2   3       14.55       18.79      8.91 o 
  -6   2   3     3270.71     3266.75     54.48 o 
  -5   2   3     3056.19     3098.50     51.44 o 
  -4   2   3       48.18       31.89      5.58 o 
  -3   2   3     1714.31     1673.31     30.46 o 
  -2   2   3     2959.30     2886.93     79.77 o 
  -1   2   3        6.49       39.68      5.57 o 
   0   2   3     2681.25     2702.69     45.00 o 
   1   2   3     4340.92     4199.21     50.19 o 
   2   2   3      529.24      525.27     11.80 o 
   3   2   3     1307.67     1309.78     22.30 o 
   4   2   3     1660.23     1624.01     33.77 o 
   5   2   3      728.68      731.78     32.78 o 
   6   2   3      388.82      404.77     25.39 o 
  -9   3   3      568.70      566.02     33.54 o 
  -8   3   3     1868.17     1936.69     64.31 o 
  -7   3   3     1298.11     1294.31     31.04 o 
  -6   3   3        7.43        7.80      4.52 o 
  -5   3   3     4613.62     4664.82     71.75 o 
  -4   3   3     2707.83     2655.65     77.83 o 
  -3   3   3        9.91        3.36      3.18 o 
  -2   3   3     4513.67     4635.90     70.29 o 
  -1   3   3     1957.78     1953.75     36.91 o 
   0   3   3     1788.07     1850.99     35.81 o 
   1   3   3     3565.32     3493.09     57.36 o 
   2   3   3     1857.36     1867.26     47.25 o 
   3   3   3      364.26      369.21     21.59 o 
   4   3   3     1182.37     1147.73     43.24 o 
   5   3   3     2085.27     2158.85     67.62 o 
   6   3   3       11.06        5.33      8.58 o 
  -7   4   3      903.73      966.45     36.60 o 
  -6   4   3      258.16      235.67     17.18 o 
  -5   4   3      150.63      160.67     14.19 o 
  -4   4   3     4706.54     4581.96    101.10 o 
  -3   4   3      560.48      573.42     26.64 o 
  -2   4   3     1813.59     1850.69     37.05 o 
  -1   4   3     3357.21     3393.42     57.39 o 
   0   4   3      238.53      227.86     11.45 o 
   1   4   3      375.88      387.10     15.24 o 
   2   4   3     3056.99     3094.35     54.86 o 
   3   4   3      638.50      623.25     30.82 o 
   4   4   3     1039.60     1061.07     44.03 o 
   5   4   3     2319.30     2399.41     76.20 o 
  -8   5   3       75.18       87.51     15.06 o 
  -7   5   3     1740.77     1876.40     58.20 o 
  -6   5   3      819.22      877.26     36.58 o 
  -5   5   3      194.74      214.76     17.30 o 
  -4   5   3     1283.83     1297.02     44.83 o 
  -3   5   3      638.48      636.43     30.11 o 
  -2   5   3      255.73      253.07     18.60 o 
  -1   5   3     1685.97     1748.30     37.83 o 
   0   5   3     1614.51     1616.45     36.36 o 
   1   5   3       81.90       68.65     13.45 o 
   2   5   3     1381.42     1415.17     50.57 o 
   3   5   3      944.92     1018.25     43.31 o 
   4   5   3       10.46        3.53      7.25 o 
  -7   6   3     1177.28     1264.11     48.75 o 
  -6   6   3     2022.53     2095.16     65.12 o 
  -5   6   3      305.40      274.39     21.14 o 
  -4   6   3      649.69      687.86     33.65 o 
  -3   6   3     1023.09     1050.65     28.69 o 
  -2   6   3       62.60       63.10     20.92 o 
  -1   6   3     1161.68     1166.69     31.00 o 
   0   6   3     1366.91     1383.15     35.26 o 
   1   6   3      102.25      128.78     11.18 o 
   2   6   3      921.47      958.59     42.58 o 
  -5   7   3      714.59      691.58     36.35 o 
  -4   7   3      114.70      102.14     17.53 o 
  -3   7   3     1851.84     1937.73     43.96 o 
  -2   7   3     1598.14     1547.16     38.52 o 
  -1   7   3        5.17        3.34     18.28 o 
   0   7   3     1170.91     1241.33     34.53 o 
   1   7   3      590.44      646.74     34.86 o 
   0 -10   4     1265.57     1154.19     43.74 o 
   1 -10   4       37.65       23.99     10.48 o 
   2 -10   4     1431.57     1347.92     50.52 o 
   3 -10   4     1424.71     1359.01     52.00 o 
  -3  -9   4     2227.61     1836.88     60.27 o 
  -2  -9   4      673.49      562.54     28.21 o 
  -1  -9   4      221.19      215.45     16.65 o 
   0  -9   4      631.50      608.98     28.70 o 
   1  -9   4      693.31      665.01     31.09 o 
   2  -9   4      131.95      102.54     15.71 o 
   3  -9   4     2411.02     2243.92     67.01 o 
   4  -9   4      979.77      927.71     40.34 o 
   5  -9   4      142.68      116.62     18.47 o 
  -2  -8   4     2693.05     2545.29     63.19 o 
  -1  -8   4       12.22        8.23      4.20 o 
   0  -8   4     2023.30     2028.04     56.02 o 
   1  -8   4     2532.98     2392.77     64.00 o 
   2  -8   4      210.58      196.60     16.19 o 
   3  -8   4      750.45      702.69     31.85 o 
   4  -8   4     1618.87     1584.59     36.28 o 
   5  -8   4      136.54      132.11     10.15 o 
   6  -8   4      797.43      810.18     26.26 o 
  -6  -7   4      722.90      675.29     36.09 o 
  -5  -7   4     1895.53     1923.43     62.99 o 
  -4  -7   4     1572.73     1570.73     52.97 o 
  -3  -7   4      273.52      287.99     19.45 o 
  -2  -7   4     2493.25     2557.64     61.02 o 
  -1  -7   4     1952.89     1801.14     48.80 o 
   0  -7   4      298.71      285.68     17.13 o 
   1  -7   4     2959.99     3008.34     72.24 o 
   2  -7   4     1245.79     1154.62     39.30 o 
   3  -7   4      216.49      210.91     11.02 o 
   4  -7   4     3109.30     3090.70     55.27 o 
   5  -7   4     1750.65     1742.51    112.83 o 
   6  -7   4      178.06      173.44     11.48 o 
   7  -7   4     1480.90     1507.14     37.77 o 
  -7  -6   4     1842.16     1772.90     65.27 o 
  -6  -6   4       29.11       13.74      9.62 o 
  -5  -6   4     1711.12     1717.60     57.72 o 
  -4  -6   4     2445.30     2503.14     70.57 o 
  -3  -6   4       50.65       54.31     10.43 o 
  -1  -6   4     1947.91     1987.97     50.13 o 
   0  -6   4      304.34      273.51     15.96 o 
   1  -6   4     1104.60     1159.22     36.85 o 
   2  -6   4     4384.65     4396.33     94.87 o 
   3  -6   4     1103.72     1155.62     27.16 o 
   4  -6   4      540.09      528.82     17.86 o 
   5  -6   4     2703.32     2761.67    117.34 o 
   6  -6   4       23.06       26.21     15.37 o 
   7  -6   4      561.59      593.02     33.57 o 
  -7  -5   4     2215.05     2164.96     72.74 o 
  -6  -5   4      813.37      785.31     37.99 o 
  -5  -5   4     1718.69     1785.45     58.12 o 
  -4  -5   4     8011.48     8537.57    178.39 o 
  -3  -5   4      909.41      998.40     22.75 o 
  -2  -5   4        5.66       13.21      3.91 o 
  -1  -5   4     2630.60     2867.73     43.41 o 
   0  -5   4     1930.19     1920.71     48.17 o 
   1  -5   4       40.66       45.74      8.34 o 
   2  -5   4     4465.54     4399.59     81.16 o 
   3  -5   4      412.77      434.07     14.89 o 
   4  -5   4      406.39      389.96     14.67 o 
   5  -5   4      725.94      712.95     16.80 o 
   6  -5   4     1185.58     1203.11     23.45 o 
   7  -5   4        0.45        3.21      7.25 o 
  -8  -4   4       22.69       39.90     13.99 o 
  -7  -4   4     2678.68     2587.33     80.22 o 
  -6  -4   4     1391.31     1476.15     53.67 o 
  -5  -4   4      162.61      152.96     15.06 o 
  -4  -4   4     3157.46     3397.89     84.23 o 
  -3  -4   4     3701.40     4203.44     62.41 o 
  -2  -4   4      505.80      561.70     20.41 o 
  -1  -4   4     5740.96     6225.69     93.65 o 
   0  -4   4    11628.97    11954.70    146.20 o 
   1  -4   4      675.56      717.30     17.14 o 
   2  -4   4     2225.92     2281.40     31.12 o 
   3  -4   4     3380.99     3384.16     42.68 o 
   4  -4   4        2.64       18.85      6.50 o 
   5  -4   4     1373.23     1365.99     23.91 o 
   6  -4   4      886.65      946.77     19.68 o 
   7  -4   4      371.48      361.46     25.33 o 
  -8  -3   4      243.88      226.91     21.95 o 
  -7  -3   4     1076.03     1053.34     45.64 o 
  -6  -3   4     2752.20     2830.00     79.87 o 
  -5  -3   4     2768.15     2838.36     76.05 o 
  -4  -3   4       88.67       92.60      6.64 o 
  -3  -3   4     2666.21     2802.17     44.52 o 
  -2  -3   4     3149.97     3455.98     70.11 o 
  -1  -3   4      907.81      882.64     26.57 o 
   0  -3   4     6454.39     6871.52    127.68 o 
   1  -3   4     6142.62     6242.12    192.98 o 
   2  -3   4       56.22       47.26      5.48 o 
   3  -3   4     4031.29     4074.41     61.92 o 
   4  -3   4     2968.12     2871.07     48.68 o 
   5  -3   4       68.56       61.97     12.40 o 
   6  -3   4     3177.99     3076.79     83.09 o 
   7  -3   4      835.40      876.94     40.38 o 
  -9  -2   4     1180.60     1091.15     51.28 o 
  -8  -2   4     1381.30     1389.44     55.80 o 
  -7  -2   4      373.71      365.20     25.29 o 
  -6  -2   4     2553.80     2528.40     72.47 o 
  -5  -2   4     4129.81     4125.52     98.23 o 
  -4  -2   4      137.61      132.57      7.48 o 
  -3  -2   4     2260.69     2396.77     79.05 o 
  -2  -2   4     7527.15     7553.77    137.20 o 
  -1  -2   4      721.84      751.41     24.22 o 
   0  -2   4     1022.93      955.26     28.32 o 
   1  -2   4     1896.83     1710.37     42.24 o 
   2  -2   4     1026.72     1079.35     17.87 o 
   3  -2   4     1910.96     1961.26     28.12 o 
   4  -2   4     2011.18     2020.77     29.78 o 
   5  -2   4      687.61      690.31     20.12 o 
   6  -2   4      958.17      999.31     40.36 o 
   7  -2   4     2682.30     2856.22     83.23 o 
  -9  -1   4      512.92      514.97     33.70 o 
  -8  -1   4     2877.21     2806.33     84.97 o 
  -7  -1   4      600.96      550.38     30.49 o 
  -6  -1   4      929.66      884.85     36.72 o 
  -5  -1   4     3198.84     3207.00     59.78 o 
  -4  -1   4       61.98       55.08     10.18 o 
  -3  -1   4      572.55      600.40     18.50 o 
  -2  -1   4    11136.97    10709.76    189.50 o 
  -1  -1   4     8069.56     8100.36    148.04 o 
   0  -1   4     2407.07     2412.46     55.26 o 
   1  -1   4     7014.38     6830.44     76.04 o 
   2  -1   4     1754.64     1639.56     24.46 o 
   3  -1   4        9.73       10.50      2.93 o 
   4  -1   4      801.12      810.70     16.89 o 
   5  -1   4     2393.52     2457.52     45.74 o 
   6  -1   4       18.57       36.85      9.92 o 
   7  -1   4     1044.77     1101.50     45.56 o 
  -9   0   4        0.87       -2.04      7.23 o 
  -8   0   4     1958.81     1825.00     63.58 o 
  -7   0   4     1592.69     1546.47     54.28 o 
  -6   0   4       52.36       61.50      7.20 o 
  -5   0   4     2040.52     2070.60     53.45 o 
  -4   0   4     6060.27     6072.35    107.90 o 
  -3   0   4       22.59       22.61      5.92 o 
  -2   0   4     5958.59     5965.18    115.28 o 
  -1   0   4     9784.56     9281.58    169.56 o 
   0   0   4      241.51      236.03      9.91 o 
   1   0   4     1521.32     1515.27     22.92 o 
   2   0   4     4821.47     4862.45     58.11 o 
   3   0   4      117.54      109.11      6.83 o 
   4   0   4     1026.88     1055.28     20.47 o 
   5   0   4     4852.95     4958.92    156.59 o 
   6   0   4      648.09      699.76     32.51 o 
   7   0   4      290.47      323.40     23.61 o 
  -9   1   4       36.77       10.76     10.40 o 
  -8   1   4       52.26       39.28     12.27 o 
  -7   1   4     2077.33     1919.39     61.55 o 
  -6   1   4     1731.21     1719.54     66.28 o 
  -5   1   4      199.06      179.26     22.32 o 
  -4   1   4     3991.75     3832.17     89.32 o 
  -3   1   4     1478.76     1475.49     28.17 o 
  -2   1   4     2404.54     2457.74     39.59 o 
  -1   1   4     5466.80     5482.43     79.85 o 
   0   1   4     1964.92     1986.94     36.85 o 
   1   1   4        3.89       87.92     13.01 o 
   2   1   4     4877.26     4838.60     93.09 o 
   3   1   4     2988.93     3017.40     41.47 o 
   4   1   4       86.05       88.10      7.08 o 
   5   1   4     2385.15     2523.72     54.35 o 
   6   1   4      829.45      888.98     38.49 o 
  -9   2   4      394.57      400.91     28.27 o 
  -8   2   4      103.29      102.78     16.93 o 
  -7   2   4      736.63      737.89     34.53 o 
  -6   2   4     1439.03     1415.46     31.83 o 
  -5   2   4       15.02        9.54      4.49 o 
  -4   2   4     5665.66     5504.06     80.62 o 
  -3   2   4     4519.98     4538.71     67.23 o 
  -2   2   4      656.46      665.06     15.90 o 
  -1   2   4     1758.54     1828.60     35.96 o 
   0   2   4     2503.66     2563.47     46.08 o 
   1   2   4     1001.37      988.83     24.87 o 
   2   2   4     2750.21     2647.14     48.17 o 
   3   2   4     2724.28     2773.08     50.51 o 
   4   2   4      338.61      330.47     21.26 o 
   5   2   4      567.84      606.69     31.20 o 
   6   2   4     1011.43     1120.55     46.65 o 
  -8   3   4      953.49      985.17     43.09 o 
  -7   3   4      658.45      671.82     25.39 o 
  -6   3   4      866.90      883.33     33.82 o 
  -5   3   4      375.56      370.32     20.97 o 
  -4   3   4     1033.19     1031.57     37.05 o 
  -3   3   4     4781.63     4758.79    104.18 o 
  -2   3   4     1813.94     1782.31     36.77 o 
  -1   3   4      729.16      740.90     21.68 o 
   0   3   4     4413.02     4252.59     69.36 o 
   1   3   4     2242.99     2186.43     43.26 o 
   2   3   4        2.86        3.16      4.30 o 
   3   3   4     2441.82     2393.72     69.23 o 
   4   3   4     2737.01     2878.26     81.61 o 
   5   3   4       51.14       43.31     13.13 o 
  -7   4   4       48.07       57.84     12.91 o 
  -6   4   4     1355.05     1311.06     45.01 o 
  -5   4   4     2063.08     2125.74     61.28 o 
  -4   4   4       20.69       16.90      8.67 o 
  -3   4   4     1966.92     2035.37     59.74 o 
  -2   4   4     1974.98     2064.60     42.47 o 
  -1   4   4       31.07       36.83      7.20 o 
   0   4   4     1216.83     1183.72     30.29 o 
   1   4   4     3477.45     3411.51    125.30 o 
   2   4   4      514.01      472.78     18.49 o 
   3   4   4      361.57      354.92     24.07 o 
  -7   5   4      200.85      199.83     18.39 o 
  -6   5   4      665.02      678.61     33.16 o 
  -5   5   4     2579.36     2581.03     72.56 o 
  -4   5   4      636.45      631.31     31.82 o 
  -3   5   4      157.08      157.65     16.19 o 
  -2   5   4     1667.86     1648.26     38.30 o 
  -1   5   4     1439.53     1448.02     35.58 o 
   0   5   4       87.35       80.79     25.00 o 
   1   5   4     1597.61     1617.77     52.39 o 
   2   5   4     1149.16     1170.21     46.95 o 
   3   5   4       98.11       89.38     16.77 o 
  -6   6   4        0.31       -3.79      7.58 o 
  -5   6   4     1178.48     1167.07     47.36 o 
  -4   6   4     1000.14     1034.40     44.10 o 
  -3   6   4        7.28       12.98      9.24 o 
  -2   6   4      689.29      724.71     35.09 o 
  -1   6   4     2647.19     2684.83     55.41 o 
   0   6   4      115.63       97.07     12.02 o 
  -1 -10   5     1174.02     1110.34     42.49 o 
   0 -10   5        3.19       -3.76      5.69 o 
   1 -10   5      855.47      839.21     38.21 o 
   2 -10   5     1797.62     1698.87     58.57 o 
   3 -10   5      289.51      244.37     21.32 o 
  -1  -9   5     1365.41     1320.91     44.89 o 
   0  -9   5      447.51      398.41     23.47 o 
   1  -9   5      280.03      287.94     20.92 o 
   2  -9   5     2260.35     2089.58     63.83 o 
   3  -9   5     1002.32      969.58     41.45 o 
   4  -9   5      187.07      177.89     18.11 o 
  -5  -8   5        5.28        5.23      9.57 o 
  -4  -8   5     1525.43     1614.35     57.81 o 
  -3  -8   5      510.09      536.14     29.63 o 
  -2  -8   5       39.85       41.96      7.76 o 
  -1  -8   5     1943.22     1884.76     53.97 o 
   0  -8   5     2584.37     2490.96     66.07 o 
   1  -8   5        2.85        1.97      6.16 o 
   2  -8   5     1499.03     1399.31     47.66 o 
   3  -8   5     1581.42     1634.21     53.47 o 
   4  -8   5        3.87        4.22      4.42 o 
   5  -8   5      988.01      976.74     34.71 o 
  -6  -7   5     2119.17     2189.14     74.66 o 
  -5  -7   5      695.41      712.97     37.13 o 
  -4  -7   5      408.79      429.71     27.07 o 
  -3  -7   5     2259.92     2567.20     73.43 o 
  -2  -7   5     1337.35     1447.88     29.67 o 
  -1  -7   5      659.36      704.47     19.76 o 
   0  -7   5     3181.32     3209.94     76.61 o 
   1  -7   5      505.53      482.75     24.37 o 
   2  -7   5     1730.80     1667.10     51.17 o 
   3  -7   5     2568.13     2514.98     48.14 o 
   4  -7   5     1172.16     1175.15     30.33 o 
   5  -7   5      193.44      192.87     17.40 o 
   6  -7   5     2471.60     2459.63     40.24 o 
  -7  -6   5        5.07       -5.16      8.89 o 
  -6  -6   5      176.48      170.18     19.05 o 
  -5  -6   5     1368.03     1420.53     53.52 o 
  -4  -6   5      189.73      188.09     17.76 o 
  -3  -6   5     1921.68     2158.48     41.35 o 
  -2  -6   5     3108.23     3372.34     51.27 o 
  -1  -6   5       23.56       29.60      5.56 o 
   0  -6   5     2294.01     2386.06     41.03 o 
   1  -6   5     4832.17     4938.98     71.40 o 
   2  -6   5      480.49      470.49     16.10 o 
   3  -6   5     3606.04     3653.17     48.59 o 
   4  -6   5     1540.14     1524.63     27.33 o 
   5  -6   5      170.65      165.18      8.69 o 
   6  -6   5      595.63      591.74     16.80 o 
  -7  -5   5      222.02      238.33     23.04 o 
  -6  -5   5      547.76      579.66     33.31 o 
  -5  -5   5     2014.73     2217.08     68.95 o 
  -4  -5   5      335.44      380.50     23.36 o 
  -3  -5   5      298.87      325.16     17.00 o 
  -2  -5   5     1725.82     1825.38     47.74 o 
  -1  -5   5     1007.42     1077.87     27.43 o 
   0  -5   5     1170.13     1211.35     25.29 o 
   1  -5   5     3590.67     3623.70     54.85 o 
   2  -5   5      886.83      927.06     22.54 o 
   3  -5   5     1109.26     1093.37     21.02 o 
   4  -5   5     4852.12     4891.36     60.38 o 
   5  -5   5     2092.86     2048.83     32.85 o 
   6  -5   5        3.73        2.11      4.47 o 
   7  -5   5      868.95      918.06     42.83 o 
  -8  -4   5     1746.29     1845.14     70.09 o 
  -7  -4   5      982.03      951.91     45.29 o 
  -6  -4   5        0.45        4.68      7.50 o 
  -5  -4   5     2004.01     2100.77     64.73 o 
  -4  -4   5     2750.27     2975.26     50.07 o 
  -3  -4   5      223.99      226.28     14.04 o 
  -2  -4   5     4946.05     5297.19    104.84 o 
  -1  -4   5     4229.97     4444.91     91.45 o 
   0  -4   5       29.06       37.69      8.41 o 
   1  -4   5     2361.16     2368.65     58.37 o 
   2  -4   5     2494.14     2528.27     44.27 o 
   3  -4   5        3.99        4.21      3.79 o 
   4  -4   5      909.16      915.73     24.24 o 
   5  -4   5     5435.46     5418.28    123.12 o 
   6  -4   5      197.14      191.33     17.40 o 
   7  -4   5      846.28      805.87     39.37 o 
  -8  -3   5      475.06      479.87     32.51 o 
  -7  -3   5     1352.71     1353.44     53.93 o 
  -6  -3   5      278.95      263.58     21.17 o 
  -5  -3   5      483.12      508.08     27.15 o 
  -4  -3   5     4183.99     4289.63     65.68 o 
  -3  -3   5     3694.85     3762.22     78.76 o 
  -2  -3   5      934.24     1052.80     32.40 o 
  -1  -3   5     8027.09     8326.44    154.30 o 
   0  -3   5      449.21      378.33     18.33 o 
   1  -3   5      147.55      144.17     12.22 o 
   2  -3   5     4308.16     4198.60     64.35 o 
   3  -3   5     2777.18     2757.74     47.69 o 
   4  -3   5       13.99       14.46      4.83 o 
   5  -3   5     2939.43     3083.73     54.82 o 
   6  -3   5      889.18      911.95     38.95 o 
   7  -3   5       87.11       93.53     16.39 o 
  -8  -2   5        0.47        2.35      8.14 o 
  -7  -2   5     1326.12     1328.36     51.73 o 
  -6  -2   5     2542.18     2599.82     75.14 o 
  -5  -2   5       73.51       82.85     15.97 o 
  -4  -2   5     4205.45     4391.85     66.82 o 
  -3  -2   5     2449.79     2437.55     57.00 o 
  -2  -2   5      235.53      256.77     15.10 o 
  -1  -2   5     1728.69     1681.89     44.56 o 
   0  -2   5     2646.53     2723.64     63.35 o 
   1  -2   5      119.56      101.69     17.08 o 
   2  -2   5     3931.90     4018.06     61.88 o 
   3  -2   5     2764.27     2746.12     38.18 o 
   4  -2   5     1107.77     1114.02     36.82 o 
   5  -2   5      956.93     1002.42     38.12 o 
   6  -2   5     1478.18     1588.21     54.05 o 
   7  -2   5      434.15      441.73     28.22 o 
  -9  -1   5     1088.07     1047.71     50.08 o 
  -8  -1   5      656.87      614.46     35.09 o 
  -7  -1   5      966.61      905.23     40.69 o 
  -6  -1   5     3044.38     2849.02     78.42 o 
  -5  -1   5     1966.23     2065.96     38.87 o 
  -4  -1   5     1310.24     1365.32     28.63 o 
  -3  -1   5     5198.85     5343.25     77.24 o 
  -2  -1   5     1357.20     1391.91     40.03 o 
  -1  -1   5     1708.13     1694.57     45.84 o 
   0  -1   5     4715.93     4529.16     95.25 o 
   1  -1   5     2723.98     2739.31     37.00 o 
   2  -1   5      483.17      506.96     12.63 o 
   3  -1   5     2216.32     2309.09     34.29 o 
   4  -1   5     1440.40     1527.78     26.76 o 
   5  -1   5      168.43      173.02     15.01 o 
   6  -1   5      779.15      826.77     36.42 o 
  -9   0   5      570.77      569.50     35.29 o 
  -8   0   5      429.35      421.73     28.41 o 
  -7   0   5       58.78       52.86     12.95 o 
  -6   0   5     3388.38     3373.81     57.10 o 
  -5   0   5     5944.86     5753.83     84.89 o 
  -4   0   5      774.19      796.64     20.63 o 
  -3   0   5     2964.96     3036.04     49.40 o 
  -2   0   5     5453.89     5513.52    112.87 o 
  -1   0   5      494.25      450.04     22.03 o 
   0   0   5      982.89      966.59     23.61 o 
   1   0   5     4773.87     4798.00     73.71 o 
   2   0   5      164.64      150.00      6.97 o 
   3   0   5     1310.62     1353.20     24.34 o 
   4   0   5     3396.74     3552.00     60.37 o 
   5   0   5       11.53        0.18      4.28 o 
   6   0   5      863.14      960.41     39.55 o 
  -9   1   5      476.37      453.49     30.72 o 
  -8   1   5     1672.20     1679.59     60.22 o 
  -7   1   5      158.81      143.33     15.56 o 
  -6   1   5      360.86      358.94     14.75 o 
  -5   1   5     3835.30     3871.90     62.73 o 
  -4   1   5      446.90      415.31     14.50 o 
  -3   1   5     1083.25     1078.12     24.10 o 
  -2   1   5     3615.09     3624.93     83.83 o 
  -1   1   5     1718.06     1694.04     50.29 o 
   0   1   5       60.80       84.45     22.27 o 
   1   1   5     3194.32     3221.67     56.07 o 
   2   1   5     5518.51     5506.50     85.38 o 
   3   1   5        1.70        2.91      4.24 o 
   4   1   5     1397.83     1373.93     47.20 o 
   5   1   5      385.16      403.56     24.90 o 
  -8   2   5     2793.22     2722.17     80.77 o 
  -7   2   5     2450.42     2481.40     48.86 o 
  -6   2   5       83.12       82.46      9.57 o 
  -5   2   5     3049.18     3228.61     78.28 o 
  -4   2   5     2717.32     2603.64     67.36 o 
  -3   2   5       39.76       61.30     12.37 o 
  -2   2   5      851.85      858.63     34.38 o 
  -1   2   5     3404.28     3318.62     58.18 o 
   0   2   5       45.78       38.04      7.43 o 
   1   2   5     1315.78     1263.26     31.16 o 
   2   2   5     1327.91     1318.86     32.51 o 
   3   2   5      345.00      328.00     21.29 o 
   4   2   5      549.26      579.15     30.56 o 
   5   2   5     1156.21     1290.12     50.11 o 
  -7   3   5     2588.79     2643.07     71.12 o 
  -6   3   5      804.91      846.53     35.29 o 
  -5   3   5      384.72      382.10     23.03 o 
  -4   3   5     3153.81     3048.12     78.14 o 
  -3   3   5     1968.75     1846.93     56.78 o 
  -2   3   5      305.79      251.69     19.47 o 
  -1   3   5     4512.91     4355.75     73.34 o 
   0   3   5     1729.08     1664.55     45.45 o 
   1   3   5      139.70      130.98     10.03 o 
   2   3   5     1593.44     1600.20     38.07 o 
   3   3   5      213.21      189.20     17.43 o 
   4   3   5        8.45        4.16      8.28 o 
  -7   4   5     1263.71     1394.79     49.38 o 
  -6   4   5     1418.43     1495.09     51.67 o 
  -5   4   5        9.96       15.94      8.53 o 
  -4   4   5     1439.36     1465.67     51.20 o 
  -3   4   5     1982.95     2073.97     64.25 o 
  -2   4   5      627.61      617.32     22.03 o 
  -1   4   5     1711.23     1743.70     40.68 o 
   0   4   5     2304.16     2312.97     49.13 o 
   1   4   5      728.06      683.75     43.14 o 
   2   4   5      635.86      708.90     35.38 o 
   3   4   5     1234.57     1345.46     52.74 o 
  -6   5   5     1476.41     1470.79     53.32 o 
  -5   5   5      527.02      574.46     31.83 o 
  -4   5   5      562.31      530.71     31.06 o 
  -3   5   5     1183.56     1193.80     48.39 o 
  -2   5   5     1024.54     1018.77     36.16 o 
  -1   5   5       25.53       23.98      7.42 o 
   0   5   5     1174.37     1184.85     34.04 o 
   1   5   5     1039.84     1075.03     45.76 o 
  -3   6   5      908.07      955.71     45.37 o 
  -2   6   5     1923.12     1974.11     47.53 o 
  -1 -10   6        2.69        4.28      6.46 o 
   1 -10   6     1351.02     1204.58     47.74 o 
   2 -10   6       38.94       11.92     10.10 o 
  -3  -9   6      653.93      731.63     38.94 o 
  -1  -9   6      579.87      614.99     21.26 o 
   0  -9   6      632.56      645.52     33.36 o 
   2  -9   6      655.51      641.71     33.08 o 
   3  -9   6      309.32      302.15     23.01 o 
  -5  -8   6     1667.24     1834.42     68.35 o 
  -4  -8   6      601.55      649.17     36.47 o 
  -3  -8   6       44.01       75.45     14.93 o 
  -2  -8   6     3052.93     3123.01     52.98 o 
  -1  -8   6     3265.90     3300.34     55.82 o 
   0  -8   6       38.68       48.65     12.86 o 
   1  -8   6     3389.78     3460.97     59.21 o 
   2  -8   6     2515.04     2506.10     58.01 o 
   3  -8   6        0.56       -3.72      4.42 o 
   4  -8   6      190.89      206.74     12.77 o 
   5  -8   6     1065.65     1053.08     30.02 o 
  -6  -7   6      210.98      248.64     24.58 o 
  -5  -7   6      522.12      501.16     32.53 o 
  -4  -7   6     1946.00     2298.27     73.42 o 
  -2  -7   6      801.06      818.12     32.55 o 
  -1  -7   6     3440.83     3514.52     56.52 o 
   0  -7   6      185.26      186.88     10.71 o 
   1  -7   6      636.34      640.97     21.76 o 
   2  -7   6     6430.12     6437.81     92.33 o 
   3  -7   6     2462.22     2431.98     46.30 o 
   4  -7   6       94.74       96.16      8.71 o 
   5  -7   6     2189.56     2187.89     37.28 o 
  -7  -6   6      844.17      926.88     48.40 o 
  -6  -6   6      664.89      793.38     42.20 o 
  -5  -6   6      113.81      132.68     19.47 o 
  -4  -6   6     3088.89     3448.45     93.46 o 
  -3  -6   6     2330.21     2506.82     63.19 o 
  -2  -6   6       43.89       50.97     10.58 o 
  -1  -6   6     2594.30     2675.50     67.41 o 
   0  -6   6     2819.33     2790.41     47.23 o 
   1  -6   6      420.03      410.20     15.28 o 
   2  -6   6      815.27      807.17     22.51 o 
   3  -6   6     2597.32     2544.90     38.62 o 
   4  -6   6      702.81      696.94     17.86 o 
   5  -6   6     1922.80     1817.04     41.27 o 
   6  -6   6     1390.01     1424.37     36.82 o 
  -7  -5   6     1140.87     1126.69     52.46 o 
  -6  -5   6     2200.77     2371.82     77.77 o 
  -5  -5   6      366.25      414.90     27.13 o 
  -4  -5   6      890.24      948.98     39.71 o 
  -3  -5   6     3708.22     3899.63     85.82 o 
  -2  -5   6      463.87      522.04     24.17 o 
  -1  -5   6     2585.67     2769.35     67.69 o 
   0  -5   6     3638.89     3731.38     85.01 o 
   1  -5   6     1966.89     2128.67     58.32 o 
   2  -5   6      695.44      696.29     30.16 o 
   3  -5   6     1209.64     1195.94     46.53 o 
   4  -5   6     1606.36     1592.41     36.30 o 
   5  -5   6      102.32      107.47     13.04 o 
   6  -5   6     1216.33     1181.42     47.44 o 
  -8  -4   6     1065.08     1117.70     53.90 o 
  -7  -4   6       45.77       41.87     13.82 o 
  -6  -4   6     1974.16     2128.14     70.62 o 
  -5  -4   6     1454.74     1564.97     54.96 o 
  -4  -4   6       45.66       59.65      8.09 o 
  -3  -4   6     3227.77     3293.59     75.17 o 
  -2  -4   6     4701.37     4967.73    103.66 o 
  -1  -4   6      223.72      202.81     14.95 o 
   0  -4   6     5486.09     5660.83    116.39 o 
   1  -4   6     4275.68     4424.29     97.01 o 
   2  -4   6      102.86      103.35      8.82 o 
   3  -4   6     1067.91     1093.45     27.47 o 
   4  -4   6     3173.04     3296.24     66.62 o 
   5  -4   6       23.91       29.27      7.81 o 
   6  -4   6      947.19      976.15     41.96 o 
  -8  -3   6     1280.67     1303.18     56.90 o 
  -7  -3   6      598.24      598.37     35.08 o 
  -6  -3   6      222.68      239.62     20.86 o 
  -5  -3   6     4354.89     4707.56    113.89 o 
  -4  -3   6      752.33      774.31     21.63 o 
  -3  -3   6     1156.17     1154.24     37.21 o 
  -2  -3   6     3004.60     3008.03     70.62 o 
  -1  -3   6      825.73      852.13     31.34 o 
   0  -3   6      167.35      155.53     13.96 o 
   1  -3   6     5636.70     5766.30    119.06 o 
   2  -3   6     1959.55     1959.27     38.25 o 
   3  -3   6      419.47      386.90     15.19 o 
   4  -3   6     3705.72     3726.62     63.66 o 
   5  -3   6      896.83      909.36     29.95 o 
   6  -3   6       46.45       36.97     10.59 o 
  -8  -2   6     1650.73     1606.72     62.66 o 
  -7  -2   6     1351.49     1361.58     53.82 o 
  -6  -2   6        3.02       -5.78      6.03 o 
  -5  -2   6     2524.24     2543.92     46.92 o 
  -4  -2   6     2051.21     2098.41     40.22 o 
  -3  -2   6       23.31       33.47      9.50 o 
  -2  -2   6     1124.39     1127.44     37.13 o 
  -1  -2   6     3013.39     2868.77     69.58 o 
   0  -2   6      454.96      437.30     22.48 o 
   1  -2   6     1705.08     1690.16     49.65 o 
   2  -2   6     2611.62     2537.34     45.66 o 
   3  -2   6        2.00       -0.76      3.05 o 
   4  -2   6     2699.34     2705.92     50.57 o 
   5  -2   6     1524.34     1601.90     52.21 o 
   6  -2   6      392.20      421.59     26.04 o 
  -8  -1   6      618.36      581.58     34.83 o 
  -7  -1   6     2005.65     1855.46     63.12 o 
  -6  -1   6      259.95      306.41     36.36 o 
  -5  -1   6     1115.50     1136.06     33.12 o 
  -4  -1   6     2115.16     2117.59     40.55 o 
  -3  -1   6      215.38      242.45     16.64 o 
  -2  -1   6     1440.46     1390.07     43.37 o 
  -1  -1   6     4735.13     4632.62    100.86 o 
   0  -1   6     3001.54     2924.87     72.46 o 
   1  -1   6      262.88      316.57     20.38 o 
   2  -1   6     2945.39     2872.97     42.06 o 
   3  -1   6      585.40      577.85     15.36 o 
   4  -1   6      229.93      235.33     12.21 o 
   5  -1   6     1746.78     1817.80     56.20 o 
  -8   0   6       61.05       40.84     12.98 o 
  -7   0   6     1784.31     1697.00     58.54 o 
  -6   0   6     2505.68     2526.69     48.19 o 
  -5   0   6      155.31      142.79      9.93 o 
  -4   0   6     1628.91     1615.91     33.92 o 
  -3   0   6     2298.09     2248.24     41.30 o 
  -2   0   6       89.24       86.46     13.86 o 
  -1   0   6     3098.77     2967.90     74.81 o 
   0   0   6      465.33      434.99     24.33 o 
   1   0   6        8.33        4.94      6.87 o 
   2   0   6     2731.49     2712.32     40.10 o 
   3   0   6     3518.69     3678.11     64.64 o 
   4   0   6      236.85      203.17     17.18 o 
  -8   1   6      612.91      591.48     33.95 o 
  -7   1   6      344.11      345.39     23.90 o 
  -6   1   6     1472.08     1506.81     35.38 o 
  -5   1   6      614.95      585.44     19.33 o 
  -4   1   6      855.95      781.77     53.29 o 
  -3   1   6     2165.46     2068.34     59.61 o 
  -2   1   6     2169.57     2107.83     61.17 o 
  -1   1   6      239.70      223.08     18.36 o 
   0   1   6     2730.14     2732.10     52.13 o 
   1   1   6      506.20      519.99     20.79 o 
   2   1   6      578.09      561.18     20.68 o 
   3   1   6     1183.75     1190.48     44.32 o 
   4   1   6      863.60      931.75     39.95 o 
  -7   2   6       73.48       70.82     13.34 o 
  -6   2   6     1524.06     1578.89     51.35 o 
  -5   2   6     1193.38     1162.37     42.83 o 
  -4   2   6       51.59       41.00     10.79 o 
  -3   2   6      719.02      720.17     33.11 o 
  -2   2   6     3106.59     2990.20     79.61 o 
  -1   2   6        5.12        4.14      7.68 o 
   0   2   6     1094.97     1105.03     30.56 o 
   1   2   6     2370.71     2324.83     48.92 o 
   2   2   6      142.19      146.18     12.28 o 
   3   2   6      809.80      811.75     37.40 o 
  -7   3   6      389.57      410.41     25.89 o 
  -6   3   6      207.24      226.06     18.86 o 
  -5   3   6     1849.46     1895.47     60.22 o 
  -4   3   6      365.11      378.58     24.95 o 
  -3   3   6      145.79      157.98     16.69 o 
  -2   3   6     2968.57     2861.21     80.54 o 
  -1   3   6      467.91      439.21     19.07 o 
   0   3   6      359.45      327.59     16.66 o 
   1   3   6     1972.43     1949.83     63.49 o 
   2   3   6      734.29      743.71     36.45 o 
  -6   4   6      120.53      151.40     20.36 o 
  -5   4   6     1232.60     1177.91     47.18 o 
  -4   4   6     1803.57     1796.54     61.43 o 
  -3   4   6       39.14       41.19     12.27 o 
  -2   4   6      991.97      940.03     43.22 o 
  -1   4   6      543.67      554.13     22.66 o 
   0   4   6      160.31      153.77     13.56 o 
   1   4   6      906.24      925.69     30.46 o 
  -4   5   6     1289.04     1399.16     55.70 o 
  -3   5   6      670.79      665.96     37.25 o 
  -2   5   6      133.71      102.14     18.61 o 
  -3  -9   7     1163.40     1416.81     60.41 o 
  -2  -9   7      125.69      143.89     19.70 o 
  -1  -9   7      268.88      275.01     14.36 o 
   0  -9   7     1416.73     1455.34     64.59 o 
   1  -9   7     1334.78     1367.37     34.80 o 
   2  -9   7      647.78      646.82     23.41 o 
   3  -9   7     1216.89     1235.43     34.00 o 
  -4  -8   7       99.26      102.06     19.12 o 
  -2  -8   7     2343.28     2423.93     68.45 o 
  -1  -8   7       11.66       11.19      9.09 o 
   0  -8   7      734.01      679.84     22.07 o 
   1  -8   7      741.06      772.31     24.09 o 
   2  -8   7       27.31       19.78     11.09 o 
   3  -8   7      813.38      763.42     24.85 o 
   4  -8   7     1229.53     1212.90     35.32 o 
  -5  -7   7     2187.06     2400.04     81.33 o 
  -4  -7   7      790.99      862.94     42.33 o 
  -3  -7   7     1376.62     1483.04     48.34 o 
  -2  -7   7     3233.48     3322.74     82.44 o 
  -1  -7   7      507.75      489.92     26.45 o 
   0  -7   7      642.92      655.74     31.40 o 
   1  -7   7     2233.44     2185.42     64.26 o 
   2  -7   7      401.02      376.36     24.47 o 
   3  -7   7       62.47       48.52     12.58 o 
   4  -7   7     3009.28     2999.85     58.92 o 
   5  -7   7      469.00      442.26     19.96 o 
  -6  -6   7       87.68      108.03     19.88 o 
  -5  -6   7     1795.88     2049.77     71.13 o 
  -4  -6   7     1389.41     1533.51     56.45 o 
  -3  -6   7       43.17       55.77     12.58 o 
  -2  -6   7     3096.48     3287.23     80.77 o 
  -1  -6   7     2614.95     2657.84     70.12 o 
   0  -6   7      424.92      417.76     23.97 o 
   1  -6   7     1390.28     1352.46     46.57 o 
   2  -6   7     2057.43     2057.34     61.40 o 
   3  -6   7       17.89       25.58     10.35 o 
   4  -6   7     1627.42     1584.14     38.23 o 
   5  -6   7     1207.41     1188.53     33.22 o 
  -7  -5   7     2311.17     2442.25     85.02 o 
  -6  -5   7      315.65      301.52     25.41 o 
  -5  -5   7     1265.87     1376.78     53.98 o 
  -4  -5   7     1747.20     1808.66     39.58 o 
  -3  -5   7      224.16      222.02     17.27 o 
  -2  -5   7      259.14      247.93     18.42 o 
  -1  -5   7     2865.45     2950.90     74.58 o 
   0  -5   7      653.39      651.13     29.91 o 
   1  -5   7     1670.73     1610.39     51.35 o 
   2  -5   7     3436.63     3395.97     85.15 o 
   3  -5   7      903.20      918.85     26.56 o 
   4  -5   7      188.92      208.40     12.93 o 
   5  -5   7     1180.59     1212.01     33.16 o 
  -7  -4   7     1051.53     1074.10     50.79 o 
  -6  -4   7      982.35      955.47     44.75 o 
  -5  -4   7      233.01      217.85     19.55 o 
  -4  -4   7     3915.61     3975.87     67.12 o 
  -3  -4   7     3278.09     3466.06     82.26 o 
  -2  -4   7       81.92       97.32     15.00 o 
  -1  -4   7     2356.37     2396.23     64.50 o 
   0  -4   7     2477.34     2585.13     68.37 o 
   1  -4   7       13.66       10.89      8.06 o 
   2  -4   7     3181.61     3010.01     77.75 o 
   3  -4   7     2297.35     2282.50     46.01 o 
   4  -4   7        1.89        2.34      6.57 o 
   5  -4   7      811.07      845.18     26.90 o 
  -8  -3   7      104.28       73.98     18.29 o 
  -7  -3   7      660.36      610.82     36.24 o 
  -6  -3   7     1326.77     1440.64     55.13 o 
  -5  -3   7      162.56      150.01     10.58 o 
  -4  -3   7     2041.16     2052.76     41.72 o 
  -3  -3   7     2469.89     2408.47     63.77 o 
  -2  -3   7     1143.57     1077.15     38.85 o 
  -1  -3   7      762.26      697.61     30.51 o 
   0  -3   7     4274.14     4144.73     95.67 o 
   1  -3   7     2574.82     2511.53     68.07 o 
   2  -3   7      330.13      341.38     22.20 o 
   3  -3   7     3234.84     3148.22     57.15 o 
   4  -3   7     1179.28     1204.81     31.55 o 
   5  -3   7      213.78      230.62     18.72 o 
  -8  -2   7      732.46      725.02     40.87 o 
  -7  -2   7      104.44       95.57     17.63 o 
  -6  -2   7     2037.78     2119.86     68.19 o 
  -5  -2   7     1101.98     1079.27     46.49 o 
  -4  -2   7      102.03      113.47     16.12 o 
  -3  -2   7     1751.81     1777.90     52.96 o 
  -2  -2   7     1322.14     1232.92     42.38 o 
  -1  -2   7      445.00      485.02     25.84 o 
   0  -2   7     2303.18     2295.88     64.13 o 
   1  -2   7     4423.42     4281.94    100.29 o 
   2  -2   7        0.45       -2.53      6.64 o 
   3  -2   7      912.63      927.55     26.06 o 
   4  -2   7     2257.76     2375.20     48.38 o 
   5  -2   7      498.48      542.03     29.02 o 
  -8  -1   7     1074.82     1059.55     48.90 o 
  -7  -1   7        2.76       -4.40      7.60 o 
  -6  -1   7      993.91     1016.15     37.89 o 
  -5  -1   7     2717.27     2703.42     51.25 o 
  -4  -1   7      411.72      406.41     16.12 o 
  -3  -1   7      369.83      334.38     21.45 o 
  -2  -1   7     7982.06     7548.89    153.76 o 
  -1  -1   7      279.77      284.43     20.35 o 
   0  -1   7     1914.96     1867.59     57.41 o 
   1  -1   7     2680.65     2679.46     73.63 o 
   2  -1   7      449.71      468.67     27.41 o 
   3  -1   7       59.01       48.00      9.54 o 
  -8   0   7      957.35      895.45     43.55 o 
  -7   0   7      427.91      404.87     27.26 o 
  -6   0   7        1.92       -0.25      5.07 o 
  -5   0   7     1619.71     1573.27     35.98 o 
  -4   0   7     1989.95     1994.86     40.82 o 
  -3   0   7       15.35       21.83     12.80 o 
  -2   0   7     2958.88     2781.20     75.04 o 
  -1   0   7     2538.16     2601.32     72.89 o 
   0   0   7       13.59       14.70      9.12 o 
   1   0   7     3792.03     3786.29     95.98 o 
   2   0   7     2036.38     2041.87     55.65 o 
   3   0   7      361.21      349.07     33.43 o 
   4   0   7     1077.17     1087.56     44.33 o 
  -7   1   7      905.93      927.86     38.41 o 
  -6   1   7       66.66       66.30     13.14 o 
  -5   1   7     1043.94     1027.15     40.86 o 
  -4   1   7     1181.37     1216.73     45.24 o 
  -3   1   7      376.55      343.60     23.41 o 
  -2   1   7     1601.76     1592.20     54.60 o 
  -1   1   7     2226.68     2233.99     68.37 o 
   0   1   7     2220.49     2257.11     69.78 o 
   1   1   7       99.63       94.05     11.80 o 
   2   1   7     1721.48     1799.05     43.07 o 
   3   1   7      955.83     1006.54     42.92 o 
  -7   2   7     1261.87     1338.44     49.58 o 
  -6   2   7     1668.04     1647.95     55.80 o 
  -5   2   7        7.25        0.79      7.33 o 
  -4   2   7     1148.88     1162.73     46.05 o 
  -3   2   7      809.63      804.71     37.79 o 
  -2   2   7      117.21      110.40     18.19 o 
  -1   2   7     1531.85     1467.20     54.84 o 
   0   2   7     1573.24     1587.94     48.11 o 
   1   2   7        1.55       -3.87      5.33 o 
   2   2   7      758.75      771.74     27.40 o 
  -6   3   7     1135.80     1210.97     48.60 o 
  -5   3   7      456.70      443.60     28.32 o 
  -4   3   7      685.92      713.65     36.80 o 
  -3   3   7     2884.55     2715.66     81.12 o 
  -2   3   7      274.36      313.24     24.86 o 
  -1   3   7      324.82      295.14     24.80 o 
   0   3   7     1232.53     1138.56     45.77 o 
  -2  -9   8      545.09      518.11     30.19 o 
  -1  -9   8     1363.08     1390.37     52.74 o 
   0  -9   8       28.29       27.84     11.57 o 
   1  -9   8      622.05      549.68     32.35 o 
  -4  -8   8     1582.14     1827.86     70.84 o 
  -2  -8   8       39.10       38.67     12.86 o 
  -1  -8   8     1838.00     1783.10     58.85 o 
   0  -8   8     1377.48     1335.44     50.23 o 
   1  -8   8      246.39      238.41     21.09 o 
   2  -8   8     1471.14     1365.11     52.61 o 
   3  -8   8     1088.83     1020.27     45.36 o 
  -5  -7   8      226.22      246.77     25.05 o 
  -4  -7   8      334.84      398.54     29.42 o 
  -3  -7   8     1089.81     1108.29     43.16 o 
  -2  -7   8      178.12      175.24     17.25 o 
  -1  -7   8     1510.77     1541.39     53.11 o 
   0  -7   8     2709.03     2831.49     78.63 o 
   1  -7   8      753.36      736.28     35.64 o 
   2  -7   8      868.81      850.88     39.12 o 
   3  -7   8     2607.64     2567.29     76.25 o 
   4  -7   8      742.46      766.39     38.31 o 
  -6  -6   8     2015.99     2055.95     76.41 o 
  -5  -6   8     1148.96     1275.40     54.81 o 
  -4  -6   8      197.63      145.68     17.07 o 
  -3  -6   8     1115.91     1208.90     44.78 o 
  -2  -6   8     1801.60     1816.09     57.44 o 
  -1  -6   8      104.84      106.16     17.03 o 
   0  -6   8     1280.09     1230.85     46.20 o 
   1  -6   8     2372.68     2322.53     68.92 o 
   2  -6   8       42.74       30.86     11.16 o 
   3  -6   8     1223.92     1244.91     48.82 o 
   4  -6   8      784.14      768.90     26.55 o 
  -6  -5   8      945.44      957.92     47.41 o 
  -5  -5   8     1497.21     1553.01     59.00 o 
  -4  -5   8       13.06       10.09      6.15 o 
  -3  -5   8      609.80      626.64     30.82 o 
  -2  -5   8     3430.77     3445.17     86.89 o 
  -1  -5   8      276.91      262.62     20.20 o 
   0  -5   8      719.12      745.53     34.71 o 
   1  -5   8     3469.66     3559.51     91.05 o 
   2  -5   8      667.45      617.83     32.18 o 
   3  -5   8      172.17      149.24     16.70 o 
   4  -5   8      939.94      960.30     66.21 o 
  -7  -4   8      613.19      646.27     39.35 o 
  -6  -4   8       50.13       36.83     13.06 o 
  -5  -4   8     2433.79     2470.74     76.50 o 
  -4  -4   8     1663.27     1610.36     37.85 o 
  -3  -4   8       83.27       97.90     16.24 o 
  -2  -4   8     3839.69     3825.42     93.37 o 
  -1  -4   8     1818.14     1771.63     56.25 o 
   0  -4   8        0.04        0.12      7.52 o 
   1  -4   8     1894.16     1923.20     60.64 o 
   2  -4   8      981.02     1047.86     42.97 o 
   3  -4   8      146.36      103.61     17.28 o 
   4  -4   8     1384.72     1333.69     35.38 o 
  -7  -3   8     1577.99     1634.71     64.01 o 
  -6  -3   8      417.73      390.03     27.50 o 
  -5  -3   8      631.32      623.05     22.27 o 
  -4  -3   8     2995.22     2948.28     67.88 o 
  -3  -3   8     1583.86     1578.61     51.68 o 
  -2  -3   8     2388.63     2392.91     67.76 o 
  -1  -3   8     2078.62     2037.69     61.83 o 
   0  -3   8     1321.46     1280.76     47.21 o 
   1  -3   8      362.90      319.20     22.88 o 
   2  -3   8     1211.52     1211.15     47.26 o 
   3  -3   8      498.33      481.58     29.40 o 
   4  -3   8      322.17      322.80     30.08 o 
  -7  -2   8     1310.42     1343.42     55.47 o 
  -6  -2   8      962.06      993.04     44.08 o 
  -5  -2   8      267.81      250.10     14.15 o 
  -4  -2   8     1395.74     1375.41     33.74 o 
  -3  -2   8     2801.36     2738.21     74.64 o 
  -2  -2   8       59.02       57.77     12.95 o 
  -1  -2   8     2540.96     2488.26     70.82 o 
   0  -2   8     2455.99     2382.86     69.56 o 
   1  -2   8        0.11       -5.64      6.42 o 
   2  -2   8      723.09      686.65     34.78 o 
   3  -2   8     1261.05     1225.54     48.92 o 
  -7  -1   8      994.29      990.78     45.66 o 
  -6  -1   8     1368.34     1362.95     46.92 o 
  -5  -1   8      105.23      124.02     12.18 o 
  -4  -1   8     1568.49     1570.78     67.33 o 
  -3  -1   8     4136.31     4068.83    100.14 o 
  -2  -1   8      568.43      562.48     30.31 o 
  -1  -1   8      110.13      117.29     18.66 o 
   0  -1   8     2568.61     2490.21     73.43 o 
   1  -1   8      425.49      433.85     27.71 o 
   2  -1   8       80.22       68.17     15.38 o 
   3  -1   8     1404.85     1493.85     56.45 o 
  -6   0   8     1970.83     1946.37     61.53 o 
  -5   0   8     1555.51     1509.84     52.97 o 
  -4   0   8       23.13       18.23     10.00 o 
  -3   0   8     2159.42     2206.74     67.97 o 
  -2   0   8      994.67      959.33     41.90 o 
  -1   0   8        5.52       -0.12      7.61 o 
   0   0   8     1054.21     1117.49     47.26 o 
   1   0   8     1737.10     1807.83     63.39 o 
   2   0   8       62.59       48.95     14.63 o 
  -6   1   8      927.07      904.01     40.44 o 
  -5   1   8     2948.28     2740.06     78.90 o 
  -4   1   8      230.73      214.72     19.55 o 
  -3   1   8      639.52      609.14     33.64 o 
  -2   1   8     1537.85     1569.63     57.66 o 
  -1   1   8     1009.94     1029.82     46.14 o 
   0   1   8       41.76       48.11     14.39 o 
   1   1   8     1250.60     1342.58     55.29 o 
  -5   2   8     1348.07     1320.76     52.23 o 
  -4   2   8      853.01      841.55     41.10 o 
  -3   2   8        0.30        4.68      8.26 o 
  -2   2   8     1503.87     1542.19     59.00 o 
  -1   2   8      912.25      868.81     43.44 o 
   0   2   8        5.42       -2.22      8.49 o 
  -3  -8   9        5.62        8.59     11.01 o 
  -2  -8   9     2043.87     2020.16     66.33 o 
  -1  -8   9     1058.23     1081.78     46.45 o 
   0  -8   9       22.51       18.47     10.78 o 
   1  -8   9     1401.63     1379.29     54.60 o 
  -4  -7   9     1248.02     1420.25     60.36 o 
  -3  -7   9       75.29       92.57     17.76 o 
  -2  -7   9     1697.12     1607.34     57.21 o 
  -1  -7   9     1898.49     1886.78     63.27 o 
   0  -7   9      789.91      751.34     37.86 o 
   1  -7   9      784.09      771.47     39.07 o 
   2  -7   9     1947.62     1921.58     66.07 o 
  -5  -6   9      278.75      281.90     25.58 o 
  -4  -6   9     1366.31     1332.33     50.09 o 
  -3  -6   9     1407.45     1418.18     52.10 o 
  -2  -6   9       66.27       62.11     14.72 o 
  -1  -6   9      873.43      884.09     40.66 o 
   0  -6   9      796.91      785.03     38.44 o 
   1  -6   9      100.04       68.24     15.49 o 
   2  -6   9     1415.33     1430.88     55.09 o 
  -5  -5   9      298.72      287.84     24.32 o 
  -4  -5   9      720.63      695.87     34.48 o 
  -3  -5   9     2458.43     2401.68     71.73 o 
  -2  -5   9       27.32       36.47     12.35 o 
  -1  -5   9      821.46      745.37     36.63 o 
   0  -5   9     1952.89     1944.19     64.25 o 
   1  -5   9        5.25       -0.30      7.50 o 
   2  -5   9      428.72      426.20     28.75 o 
   3  -5   9     1560.58     1568.61     59.00 o 
  -6  -4   9     1403.71     1373.20     57.34 o 
  -5  -4   9      954.07      962.72     30.05 o 
  -4  -4   9       67.71       86.76     15.69 o 
  -3  -4   9     2886.00     2786.70     78.33 o 
  -2  -4   9     1390.02     1309.35     49.75 o 
  -1  -4   9       72.57       59.61     14.88 o 
   0  -4   9     1469.26     1439.92     53.57 o 
   1  -4   9      889.01      890.47     41.40 o 
   2  -4   9       23.08       15.20     10.31 o 
   3  -4   9     1551.03     1477.10     57.13 o 
  -6  -3   9      655.39      621.36     36.01 o 
  -5  -3   9     1698.45     1636.56     40.68 o 
  -4  -3   9       24.83       30.19      8.73 o 
  -3  -3   9      327.95      323.40     23.59 o 
  -2  -3   9     1056.07      994.21     42.49 o 
  -1  -3   9      456.42      442.01     27.78 o 
   0  -3   9      645.08      652.68     34.73 o 
   1  -3   9     2107.64     2006.76     66.53 o 
   2  -3   9      828.86      808.42     40.56 o 
  -6  -2   9       63.73       70.12     25.98 o 
  -5  -2   9     1394.63     1455.19     37.66 o 
  -4  -2   9      675.96      644.10     23.15 o 
  -3  -2   9      155.15      145.53     16.64 o 
  -2  -2   9      608.28      574.61     32.23 o 
  -1  -2   9      582.36      575.08     32.38 o 
   0  -2   9       92.49       87.69     16.93 o 
   1  -2   9     1756.43     1788.91     63.02 o 
   2  -2   9     1186.55     1180.97     50.59 o 
  -6  -1   9      266.59      272.48     22.08 o 
  -5  -1   9     1151.86     1151.92     47.25 o 
  -4  -1   9     1748.95     1833.90     62.38 o 
  -3  -1   9      450.60      412.79     27.68 o 
  -2  -1   9      622.88      590.59     33.59 o 
  -1  -1   9     1195.45     1227.38     50.41 o 
   0  -1   9      212.83      188.83     19.90 o 
   1  -1   9      570.47      603.63     35.71 o 
  -5   0   9       30.23       43.98     12.98 o 
  -4   0   9     1049.41     1109.10     47.58 o 
  -3   0   9      708.65      718.77     37.91 o 
  -2   0   9      173.47      163.34     18.92 o 
  -1   0   9     1381.39     1382.07     55.66 o 
   0   0   9     1742.32     1727.44     64.56 o 
  -1  -7  10       40.63       35.91     13.49 o 
  -3  -6  10      175.42      180.61     24.70 o 
  -2  -6  10     1074.61     1047.43     47.03 o 
  -1  -6  10     1204.12     1186.82     50.97 o 
   0  -6  10       58.58       55.62     15.59 o 
  -4  -5  10      425.41      473.17     30.24 o 
  -3  -5  10        1.05       -4.59      8.97 o 
  -2  -5  10     1828.72     1686.39     61.66 o 
  -1  -5  10     2416.68     2390.65     76.55 o 
   0  -5  10      426.17      421.62     29.93 o 
  -4  -4  10     1468.29     1387.37     53.88 o 
  -3  -4  10      293.51      280.54     23.71 o 
  -2  -4  10      267.27      247.93     22.41 o 
  -1  -4  10     1865.42     1800.23     64.23 o 
   0  -4  10      975.86      936.70     44.86 o 
  -4  -3  10      940.80      881.42     29.12 o 
  -3  -3  10     1690.05     1632.89     60.08 o 
  -2  -3  10      151.33      130.74     21.09 o 
  -1  -3  10      421.10      389.73     28.19 o 
   0  -3  10     2121.89     2085.26     71.13 o 
  -4  -2  10      200.93      188.62     20.10 o 
  -3  -2  10     1870.68     1856.60     66.07 o 
  -2  -2  10     1063.22     1032.57     47.01 o 
  -1  -2  10        5.74        3.26      9.93 o 
                                                 
